# Supplementary material for: 2-(Methyl­sulfan­yl)cyclo­dodeca­none tosyl­hydrazone
Source: Acta Crystallogr Sect E Struct Rep Online. 2008 Mar 5;64(Pt 4):o657. doi: 10.1107/S1600536808005515 (PMC2960983; doi:10.1107/S1600536808005515)
Supplement: Supplementary file 1 [file e-64-0o657-sup1.cif]

##############################################################################
###                                                                        ###
###        Electronic paper (Acta Crystallographica Section E)             ###
###                                                                        ###
##############################################################################
#                                                                            #
# This CIF contains the data in a paper accepted for publication in Acta     #
# Crystallographica Section E. It conforms to the requirements of Notes      #
# for Authors for Section E, and has been peer reviewed under the auspices   #
# of the IUCr Commission on Journals.                                        #
#                                                                            #
# Full details of the Crystallographic Information File format               #
# are given in the paper "The Crystallographic Information File (CIF):       #
# a New Standard Archive File for Crystallography" by S. R. Hall, F. H.      #
# Allen and I. D. Brown [Acta Cryst. (1991), A47, 655-685].                  #
#                                                                            #
# The current version of the core CIF dictionary is obtainable from          #
# ftp://ftp.iucr.org/pub/cif_core.dic. The current version number is 2.4.    #
#                                                                            #
# Software is freely available for graphical display of the structure(s) in  #
# this CIF.  For information consult the CIF home page http://www.iucr.org/  #
# cif/home.html                                                              #
#                                                                            #
# This file may be used for bona fide research purposes within the           #
# scientific community so long as proper attribution is given to the journal # 
# article from which it was obtained.                                        #
#                                                                            #
##############################################################################
                                             
data_I
_audit_creation_method     SHELXL-97
_chemical_name_systematic
;
2-(Methylsulfanyl)cyclododecanone tosylhydrazone
;
_chemical_name_common     ?
_chemical_formula_moiety     'C20 H32 N2 O2 S2'
_chemical_formula_sum     'C20 H32 N2 O2 S2'
_chemical_formula_iupac     'C20 H32 N2 O2 S2'
_chemical_formula_weight     396.60
_chemical_melting_point     ?
_symmetry_cell_setting     Monoclinic
_symmetry_space_group_name_H-M     'P 21/n'
loop_
    _symmetry_equiv_pos_as_xyz
    'x, y, z'
    '-x+1/2, y+1/2, -z+1/2'
    '-x, -y, -z'
    'x-1/2, -y-1/2, z-1/2'
_cell_length_a     8.4374(7)
_cell_length_b     11.5276(10)
_cell_length_c     21.7836(19)
_cell_angle_alpha     90.00
_cell_angle_beta     92.530(2)
_cell_angle_gamma     90.00
_cell_volume     2116.7(3)
_cell_formula_units_Z     4
_cell_measurement_reflns_used     3644
_cell_measurement_theta_min     4.832
_cell_measurement_theta_max     55.057
_cell_measurement_temperature     293(2)
_exptl_crystal_description     prismatic
_exptl_crystal_colour     colorless
_exptl_crystal_size_max     0.471
_exptl_crystal_size_mid     0.380
_exptl_crystal_size_min     0.275
_exptl_crystal_density_diffrn     1.245
_exptl_crystal_density_meas     ?
_exptl_crystal_density_method     'not measured'
_exptl_crystal_F_000     856
_exptl_absorpt_coefficient_mu     0.268
_exptl_absorpt_correction_type     multi-scan
_exptl_absorpt_process_details     '(SADABS; Sheldrick, 1996)'
_exptl_absorpt_correction_T_min     0.7777
_exptl_absorpt_correction_T_max     1.0000
_exptl_special_details
;
 ?
;
_diffrn_ambient_temperature     293(2)
_diffrn_radiation_type     MoK\a
_diffrn_radiation_wavelength     0.71073
_diffrn_radiation_source     'fine-focus sealed tube'
_diffrn_radiation_monochromator     graphite
_diffrn_measurement_device_type     'Bruker SMART CCD area-detector'
_diffrn_measurement_method     '\f and \w'
_diffrn_detector_area_resol_mean     ?
_diffrn_reflns_number     12199
_diffrn_reflns_av_R_equivalents     0.0614
_diffrn_reflns_av_sigmaI/netI     0.0534
_diffrn_reflns_theta_min     1.87
_diffrn_reflns_theta_max     27.00
_diffrn_reflns_theta_full     27.00
_diffrn_measured_fraction_theta_max     0.997
_diffrn_measured_fraction_theta_full     0.997
_diffrn_reflns_limit_h_min     -10
_diffrn_reflns_limit_h_max     10
_diffrn_reflns_limit_k_min     -14
_diffrn_reflns_limit_k_max     13
_diffrn_reflns_limit_l_min     -27
_diffrn_reflns_limit_l_max     18
_diffrn_standards_number     ?
_diffrn_standards_interval_count     ?
_diffrn_standards_interval_time     ?
_diffrn_standards_decay_%     ?
_refine_special_details
;
 Refinement of F^2^ against ALL reflections.  The weighted R-factor wR and
 goodness of fit S are based on F^2^, conventional R-factors R are based
 on F, with F set to zero for negative F^2^. The threshold expression of
 F^2^ > 2sigma(F^2^) is used only for calculating R-factors(gt) etc. and is
 not relevant to the choice of reflections for refinement.  R-factors based
 on F^2^ are statistically about twice as large as those based on F, and R-
 factors based on ALL data will be even larger.
;
_reflns_number_total     4615
_reflns_number_gt     3650
_reflns_threshold_expression     I>2\s(I)
_refine_ls_structure_factor_coef     Fsqd
_refine_ls_matrix_type     full
_refine_ls_R_factor_all     0.0630
_refine_ls_R_factor_gt     0.0492
_refine_ls_wR_factor_gt     0.1236
_refine_ls_wR_factor_ref     0.1311
_refine_ls_goodness_of_fit_ref     1.033
_refine_ls_restrained_S_all     1.033
_refine_ls_number_reflns     4615
_refine_ls_number_parameters     241
_refine_ls_number_restraints     1
_refine_ls_hydrogen_treatment     mixed
_refine_ls_weighting_scheme     calc
_refine_ls_weighting_details
                 'calc w=1/[\s^2^(Fo^2^)+(0.0655P)^2^] where P=(Fo^2^+2Fc^2^)/3'
_atom_sites_solution_hydrogens     geom
_atom_sites_solution_primary     direct
_atom_sites_solution_secondary     difmap
_refine_ls_shift/su_max     0.001
_refine_ls_shift/su_mean     0.000
_refine_diff_density_max     0.413
_refine_diff_density_min     -0.235
_refine_ls_extinction_method     none
_refine_ls_extinction_coef     ?
loop_
    _atom_type_symbol
    _atom_type_description
    _atom_type_scat_dispersion_real
    _atom_type_scat_dispersion_imag
    _atom_type_scat_source
    'C' 'C' 0.0033 0.0016
                         'International Tables Vol C Tables 4.2.6.8 and 6.1.1.4'
    'H' 'H' 0.0000 0.0000
                         'International Tables Vol C Tables 4.2.6.8 and 6.1.1.4'
    'N' 'N' 0.0061 0.0033
                         'International Tables Vol C Tables 4.2.6.8 and 6.1.1.4'
    'O' 'O' 0.0106 0.0060
                         'International Tables Vol C Tables 4.2.6.8 and 6.1.1.4'
    'S' 'S' 0.1246 0.1234
                         'International Tables Vol C Tables 4.2.6.8 and 6.1.1.4'
_computing_data_collection     'SMART (Bruker, 2000)'
_computing_cell_refinement     'SMART (Bruker, 2000)'
_computing_data_reduction     'SAINT-Plus (Bruker, 2000)'
_computing_structure_solution     'SHELXS97 (Sheldrick, 2008)'
_computing_structure_refinement     'SHELXL97 (Sheldrick, 2008)'
_computing_molecular_graphics     'SHELXTL (Sheldrick, 2008)'
_computing_publication_material     'SHELXTL (Sheldrick, 2008)'
loop_
    _atom_site_type_symbol
    _atom_site_label
    _atom_site_fract_x
    _atom_site_fract_y
    _atom_site_fract_z
    _atom_site_U_iso_or_equiv
    _atom_site_adp_type
    _atom_site_calc_flag
    _atom_site_refinement_flags
    _atom_site_occupancy
    _atom_site_disorder_assembly
    _atom_site_disorder_group
    S S1 0.84188(7) 0.86341(5) 0.29057(3) 0.05522(19) Uani d . 1 . .
    S S2 0.28829(5) 1.10533(4) 0.20128(2) 0.03749(15) Uani d . 1 . .
    O O1 0.24538(17) 1.21632(12) 0.17655(6) 0.0515(4) Uani d . 1 . .
    O O2 0.19940(15) 1.00460(12) 0.18414(7) 0.0490(4) Uani d . 1 . .
    N N1 0.53858(18) 0.97987(13) 0.19883(7) 0.0360(4) Uani d . 1 . .
    N N2 0.47071(18) 1.08519(14) 0.17949(7) 0.0372(4) Uani d D 1 . .
    C C1 0.6872(2) 0.96614(16) 0.19183(8) 0.0358(4) Uani d . 1 . .
    C C2 0.8013(2) 1.05110(18) 0.16582(9) 0.0427(5) Uani d . 1 . .
    H H2A 0.8964 1.0541 0.1925 0.051 Uiso calc R 1 . .
    H H2B 0.7536 1.1277 0.1655 0.051 Uiso calc R 1 . .
    C C3 0.8478(2) 1.02089(19) 0.10087(9) 0.0471(5) Uani d . 1 . .
    H H3A 0.9303 1.0739 0.0889 0.056 Uiso calc R 1 . .
    H H3B 0.8918 0.9431 0.1010 0.056 Uiso calc R 1 . .
    C C4 0.7115(3) 1.0267(2) 0.05364(10) 0.0529(6) Uani d . 1 . .
    H H4A 0.6746 1.1063 0.0507 0.063 Uiso calc R 1 . .
    H H4B 0.6249 0.9799 0.0678 0.063 Uiso calc R 1 . .
    C C5 0.7525(3) 0.9853(2) -0.01033(10) 0.0611(6) Uani d . 1 . .
    H H5A 0.6654 1.0047 -0.0391 0.073 Uiso calc R 1 . .
    H H5B 0.8456 1.0269 -0.0229 0.073 Uiso calc R 1 . .
    C C6 0.7844(3) 0.8560(2) -0.01425(11) 0.0636(7) Uani d . 1 . .
    H H6A 0.8664 0.8360 0.0165 0.076 Uiso calc R 1 . .
    H H6B 0.8255 0.8393 -0.0542 0.076 Uiso calc R 1 . .
    C C7 0.6409(3) 0.7787(2) -0.00514(11) 0.0666(7) Uani d . 1 . .
    H H7A 0.5638 0.8216 0.0175 0.080 Uiso calc R 1 . .
    H H7B 0.5921 0.7598 -0.0451 0.080 Uiso calc R 1 . .
    C C8 0.6798(3) 0.6672(2) 0.02873(12) 0.0710(7) Uani d . 1 . .
    H H8A 0.7644 0.6280 0.0083 0.085 Uiso calc R 1 . .
    H H8B 0.5874 0.6172 0.0262 0.085 Uiso calc R 1 . .
    C C9 0.7308(3) 0.6842(2) 0.09646(11) 0.0596(6) Uani d . 1 . .
    H H9A 0.7750 0.6119 0.1123 0.072 Uiso calc R 1 . .
    H H9B 0.8141 0.7422 0.0993 0.072 Uiso calc R 1 . .
    C C10 0.5981(3) 0.72134(18) 0.13636(10) 0.0491(5) Uani d . 1 . .
    H H10A 0.5183 0.6607 0.1355 0.059 Uiso calc R 1 . .
    H H10B 0.5491 0.7904 0.1186 0.059 Uiso calc R 1 . .
    C C11 0.6475(3) 0.74684(18) 0.20316(10) 0.0495(5) Uani d . 1 . .
    H H11A 0.5527 0.7598 0.2259 0.059 Uiso calc R 1 . .
    H H11B 0.7006 0.6790 0.2206 0.059 Uiso calc R 1 . .
    C C12 0.7559(2) 0.85050(17) 0.21215(9) 0.0434(5) Uani d . 1 . .
    H H12 0.8455 0.8364 0.1860 0.052 Uiso calc R 1 . .
    C C13 0.6686(3) 0.8781(2) 0.33481(11) 0.0699(7) Uani d . 1 . .
    H H13A 0.6090 0.9447 0.3208 0.105 Uiso calc R 1 . .
    H H13B 0.7000 0.8877 0.3774 0.105 Uiso calc R 1 . .
    H H13C 0.6041 0.8099 0.3299 0.105 Uiso calc R 1 . .
    C C14 0.2972(2) 1.11577(16) 0.28203(9) 0.0368(4) Uani d . 1 . .
    C C15 0.3174(2) 1.22352(17) 0.30923(9) 0.0429(5) Uani d . 1 . .
    H H15 0.3252 1.2896 0.2851 0.051 Uiso calc R 1 . .
    C C16 0.3258(2) 1.23198(18) 0.37211(10) 0.0485(5) Uani d . 1 . .
    H H16 0.3384 1.3045 0.3903 0.058 Uiso calc R 1 . .
    C C17 0.3159(3) 1.13478(19) 0.40892(10) 0.0481(5) Uani d . 1 . .
    C C18 0.2959(3) 1.02835(18) 0.38062(10) 0.0530(6) Uani d . 1 . .
    H H18 0.2896 0.9622 0.4048 0.064 Uiso calc R 1 . .
    C C19 0.2849(3) 1.01732(17) 0.31766(10) 0.0475(5) Uani d . 1 . .
    H H19 0.2695 0.9450 0.2995 0.057 Uiso calc R 1 . .
    C C20 0.3224(4) 1.1469(2) 0.47810(11) 0.0711(7) Uani d . 1 . .
    H H20A 0.3608 1.2228 0.4893 0.107 Uiso calc R 1 . .
    H H20B 0.3924 1.0892 0.4959 0.107 Uiso calc R 1 . .
    H H20C 0.2180 1.1365 0.4931 0.107 Uiso calc R 1 . .
    H H2 0.522(2) 1.1482(14) 0.1827(10) 0.049(6) Uiso d D 1 . .
loop_
    _atom_site_aniso_label
    _atom_site_aniso_U_11
    _atom_site_aniso_U_22
    _atom_site_aniso_U_33
    _atom_site_aniso_U_12
    _atom_site_aniso_U_13
    _atom_site_aniso_U_23
    S1 0.0623(4) 0.0541(4) 0.0480(3) 0.0090(3) -0.0123(3) 0.0002(3)
    S2 0.0374(3) 0.0370(3) 0.0381(3) 0.00631(19) 0.0012(2) -0.0006(2)
    O1 0.0597(9) 0.0459(8) 0.0486(9) 0.0192(7) -0.0012(7) 0.0047(7)
    O2 0.0430(8) 0.0507(8) 0.0529(9) -0.0030(6) -0.0030(7) -0.0071(7)
    N1 0.0418(9) 0.0335(8) 0.0328(8) 0.0047(7) 0.0035(7) 0.0019(6)
    N2 0.0411(9) 0.0334(9) 0.0376(9) 0.0032(7) 0.0054(7) 0.0024(7)
    C1 0.0411(10) 0.0376(10) 0.0287(9) 0.0050(8) 0.0016(8) -0.0046(8)
    C2 0.0384(10) 0.0427(11) 0.0473(12) -0.0002(8) 0.0047(9) -0.0063(9)
    C3 0.0393(10) 0.0561(13) 0.0464(12) 0.0003(9) 0.0094(9) 0.0025(10)
    C4 0.0492(12) 0.0631(15) 0.0466(13) 0.0093(11) 0.0049(10) 0.0085(11)
    C5 0.0593(14) 0.0856(18) 0.0387(12) 0.0064(13) 0.0036(11) 0.0137(12)
    C6 0.0608(15) 0.0898(19) 0.0408(13) 0.0071(13) 0.0102(11) -0.0017(12)
    C7 0.0725(16) 0.0837(18) 0.0426(13) 0.0016(14) -0.0079(12) -0.0062(13)
    C8 0.0862(19) 0.0698(17) 0.0574(16) 0.0073(14) 0.0065(14) -0.0220(13)
    C9 0.0712(15) 0.0528(14) 0.0546(14) 0.0144(12) 0.0005(12) -0.0008(11)
    C10 0.0562(13) 0.0407(11) 0.0504(13) -0.0028(10) 0.0011(10) -0.0023(10)
    C11 0.0623(13) 0.0387(11) 0.0476(13) 0.0007(10) 0.0046(11) 0.0055(9)
    C12 0.0467(11) 0.0448(12) 0.0386(11) 0.0081(9) 0.0012(9) -0.0022(9)
    C13 0.099(2) 0.0649(16) 0.0459(14) 0.0174(14) 0.0083(14) -0.0074(12)
    C14 0.0350(9) 0.0365(10) 0.0395(11) 0.0030(8) 0.0065(8) 0.0005(8)
    C15 0.0470(11) 0.0355(10) 0.0466(12) -0.0006(9) 0.0078(9) 0.0014(9)
    C16 0.0549(12) 0.0418(11) 0.0491(13) -0.0045(10) 0.0067(10) -0.0073(10)
    C17 0.0495(12) 0.0550(13) 0.0402(12) -0.0020(10) 0.0069(10) -0.0008(10)
    C18 0.0706(14) 0.0430(12) 0.0462(13) 0.0004(11) 0.0127(11) 0.0095(10)
    C19 0.0621(13) 0.0336(10) 0.0476(12) 0.0014(9) 0.0116(10) -0.0019(9)
    C20 0.093(2) 0.0784(18) 0.0421(13) -0.0100(15) 0.0074(14) -0.0047(12)
_geom_special_details
;
 All esds (except the esd in the dihedral angle between two l.s. planes)
 are estimated using the full covariance matrix.  The cell esds are taken
 into account individually in the estimation of esds in distances, angles
 and torsion angles; correlations between esds in cell parameters are only
 used when they are defined by crystal symmetry.  An approximate (isotropic)
 treatment of cell esds is used for estimating esds involving l.s. planes.
;
loop_
    _geom_bond_atom_site_label_1
    _geom_bond_atom_site_label_2
    _geom_bond_site_symmetry_2
    _geom_bond_distance
    _geom_bond_publ_flag
    S1 C13 . 1.794(3) ?
    S1 C12 . 1.832(2) ?
    S2 O2 . 1.4232(14) ?
    S2 O1 . 1.4287(14) ?
    S2 N2 . 1.6470(16) ?
    S2 C14 . 1.761(2) ?
    N1 C1 . 1.280(2) ?
    N1 N2 . 1.399(2) ?
    N2 H2 . 0.846(15) ?
    C1 C2 . 1.501(3) ?
    C1 C12 . 1.512(3) ?
    C2 C3 . 1.525(3) ?
    C2 H2A . 0.9700 ?
    C2 H2B . 0.9700 ?
    C3 C4 . 1.510(3) ?
    C3 H3A . 0.9700 ?
    C3 H3B . 0.9700 ?
    C4 C5 . 1.527(3) ?
    C4 H4A . 0.9700 ?
    C4 H4B . 0.9700 ?
    C5 C6 . 1.517(3) ?
    C5 H5A . 0.9700 ?
    C5 H5B . 0.9700 ?
    C6 C7 . 1.524(3) ?
    C6 H6A . 0.9700 ?
    C6 H6B . 0.9700 ?
    C7 C8 . 1.510(3) ?
    C7 H7A . 0.9700 ?
    C7 H7B . 0.9700 ?
    C8 C9 . 1.531(3) ?
    C8 H8A . 0.9700 ?
    C8 H8B . 0.9700 ?
    C9 C10 . 1.509(3) ?
    C9 H9A . 0.9700 ?
    C9 H9B . 0.9700 ?
    C10 C11 . 1.524(3) ?
    C10 H10A . 0.9700 ?
    C10 H10B . 0.9700 ?
    C11 C12 . 1.512(3) ?
    C11 H11A . 0.9700 ?
    C11 H11B . 0.9700 ?
    C12 H12 . 0.9800 ?
    C13 H13A . 0.9600 ?
    C13 H13B . 0.9600 ?
    C13 H13C . 0.9600 ?
    C14 C19 . 1.382(3) ?
    C14 C15 . 1.383(3) ?
    C15 C16 . 1.372(3) ?
    C15 H15 . 0.9300 ?
    C16 C17 . 1.383(3) ?
    C16 H16 . 0.9300 ?
    C17 C18 . 1.380(3) ?
    C17 C20 . 1.512(3) ?
    C18 C19 . 1.376(3) ?
    C18 H18 . 0.9300 ?
    C19 H19 . 0.9300 ?
    C20 H20A . 0.9600 ?
    C20 H20B . 0.9600 ?
    C20 H20C . 0.9600 ?
loop_
    _geom_angle_atom_site_label_1
    _geom_angle_atom_site_label_2
    _geom_angle_atom_site_label_3
    _geom_angle_site_symmetry_1
    _geom_angle_site_symmetry_3
    _geom_angle
    _geom_angle_publ_flag
    C13 S1 C12 . . 102.13(11) ?
    O2 S2 O1 . . 120.65(9) ?
    O2 S2 N2 . . 107.32(8) ?
    O1 S2 N2 . . 104.01(9) ?
    O2 S2 C14 . . 108.44(9) ?
    O1 S2 C14 . . 108.32(8) ?
    N2 S2 C14 . . 107.36(9) ?
    C1 N1 N2 . . 117.49(15) ?
    N1 N2 S2 . . 114.25(12) ?
    N1 N2 H2 . . 121.3(14) ?
    S2 N2 H2 . . 109.5(15) ?
    N1 C1 C2 . . 127.74(17) ?
    N1 C1 C12 . . 116.03(17) ?
    C2 C1 C12 . . 116.23(16) ?
    C1 C2 C3 . . 113.37(16) ?
    C1 C2 H2A . . 108.9 ?
    C3 C2 H2A . . 108.9 ?
    C1 C2 H2B . . 108.9 ?
    C3 C2 H2B . . 108.9 ?
    H2A C2 H2B . . 107.7 ?
    C4 C3 C2 . . 113.72(17) ?
    C4 C3 H3A . . 108.8 ?
    C2 C3 H3A . . 108.8 ?
    C4 C3 H3B . . 108.8 ?
    C2 C3 H3B . . 108.8 ?
    H3A C3 H3B . . 107.7 ?
    C3 C4 C5 . . 114.30(18) ?
    C3 C4 H4A . . 108.7 ?
    C5 C4 H4A . . 108.7 ?
    C3 C4 H4B . . 108.7 ?
    C5 C4 H4B . . 108.7 ?
    H4A C4 H4B . . 107.6 ?
    C6 C5 C4 . . 114.00(19) ?
    C6 C5 H5A . . 108.8 ?
    C4 C5 H5A . . 108.8 ?
    C6 C5 H5B . . 108.8 ?
    C4 C5 H5B . . 108.8 ?
    H5A C5 H5B . . 107.6 ?
    C5 C6 C7 . . 115.0(2) ?
    C5 C6 H6A . . 108.5 ?
    C7 C6 H6A . . 108.5 ?
    C5 C6 H6B . . 108.5 ?
    C7 C6 H6B . . 108.5 ?
    H6A C6 H6B . . 107.5 ?
    C8 C7 C6 . . 113.8(2) ?
    C8 C7 H7A . . 108.8 ?
    C6 C7 H7A . . 108.8 ?
    C8 C7 H7B . . 108.8 ?
    C6 C7 H7B . . 108.8 ?
    H7A C7 H7B . . 107.7 ?
    C7 C8 C9 . . 114.1(2) ?
    C7 C8 H8A . . 108.7 ?
    C9 C8 H8A . . 108.7 ?
    C7 C8 H8B . . 108.7 ?
    C9 C8 H8B . . 108.7 ?
    H8A C8 H8B . . 107.6 ?
    C10 C9 C8 . . 114.0(2) ?
    C10 C9 H9A . . 108.7 ?
    C8 C9 H9A . . 108.7 ?
    C10 C9 H9B . . 108.7 ?
    C8 C9 H9B . . 108.7 ?
    H9A C9 H9B . . 107.6 ?
    C9 C10 C11 . . 115.22(18) ?
    C9 C10 H10A . . 108.5 ?
    C11 C10 H10A . . 108.5 ?
    C9 C10 H10B . . 108.5 ?
    C11 C10 H10B . . 108.5 ?
    H10A C10 H10B . . 107.5 ?
    C12 C11 C10 . . 114.46(17) ?
    C12 C11 H11A . . 108.6 ?
    C10 C11 H11A . . 108.6 ?
    C12 C11 H11B . . 108.6 ?
    C10 C11 H11B . . 108.6 ?
    H11A C11 H11B . . 107.6 ?
    C1 C12 C11 . . 115.91(17) ?
    C1 C12 S1 . . 109.40(13) ?
    C11 C12 S1 . . 113.40(15) ?
    C1 C12 H12 . . 105.8 ?
    C11 C12 H12 . . 105.8 ?
    S1 C12 H12 . . 105.8 ?
    S1 C13 H13A . . 109.5 ?
    S1 C13 H13B . . 109.5 ?
    H13A C13 H13B . . 109.5 ?
    S1 C13 H13C . . 109.5 ?
    H13A C13 H13C . . 109.5 ?
    H13B C13 H13C . . 109.5 ?
    C19 C14 C15 . . 120.52(19) ?
    C19 C14 S2 . . 120.27(15) ?
    C15 C14 S2 . . 119.21(15) ?
    C16 C15 C14 . . 119.43(18) ?
    C16 C15 H15 . . 120.3 ?
    C14 C15 H15 . . 120.3 ?
    C15 C16 C17 . . 121.32(19) ?
    C15 C16 H16 . . 119.3 ?
    C17 C16 H16 . . 119.3 ?
    C18 C17 C16 . . 118.1(2) ?
    C18 C17 C20 . . 121.7(2) ?
    C16 C17 C20 . . 120.2(2) ?
    C19 C18 C17 . . 121.93(19) ?
    C19 C18 H18 . . 119.0 ?
    C17 C18 H18 . . 119.0 ?
    C18 C19 C14 . . 118.72(19) ?
    C18 C19 H19 . . 120.6 ?
    C14 C19 H19 . . 120.6 ?
    C17 C20 H20A . . 109.5 ?
    C17 C20 H20B . . 109.5 ?
    H20A C20 H20B . . 109.5 ?
    C17 C20 H20C . . 109.5 ?
    H20A C20 H20C . . 109.5 ?
    H20B C20 H20C . . 109.5 ?
loop_
    _geom_torsion_atom_site_label_1
    _geom_torsion_atom_site_label_2
    _geom_torsion_atom_site_label_3
    _geom_torsion_atom_site_label_4
    _geom_torsion_site_symmetry_1
    _geom_torsion_site_symmetry_2
    _geom_torsion_site_symmetry_3
    _geom_torsion_site_symmetry_4
    _geom_torsion
    _geom_torsion_publ_flag
    C1 N1 N2 S2 . . . . -169.49(13) ?
    O2 S2 N2 N1 . . . . -51.04(15) ?
    O1 S2 N2 N1 . . . . -179.96(12) ?
    C14 S2 N2 N1 . . . . 65.37(14) ?
    N2 N1 C1 C2 . . . . 1.0(3) ?
    N2 N1 C1 C12 . . . . -178.92(15) ?
    N1 C1 C2 C3 . . . . -105.1(2) ?
    C12 C1 C2 C3 . . . . 74.8(2) ?
    C1 C2 C3 C4 . . . . 65.0(2) ?
    C2 C3 C4 C5 . . . . -174.27(19) ?
    C3 C4 C5 C6 . . . . 68.5(3) ?
    C4 C5 C6 C7 . . . . 67.2(3) ?
    C5 C6 C7 C8 . . . . -144.2(2) ?
    C6 C7 C8 C9 . . . . 68.6(3) ?
    C7 C8 C9 C10 . . . . 70.6(3) ?
    C8 C9 C10 C11 . . . . -176.03(19) ?
    C9 C10 C11 C12 . . . . 65.8(2) ?
    N1 C1 C12 C11 . . . . 34.1(2) ?
    C2 C1 C12 C11 . . . . -145.82(18) ?
    N1 C1 C12 S1 . . . . -95.61(17) ?
    C2 C1 C12 S1 . . . . 84.45(18) ?
    C10 C11 C12 C1 . . . . 62.7(2) ?
    C10 C11 C12 S1 . . . . -169.51(15) ?
    C13 S1 C12 C1 . . . . 70.58(16) ?
    C13 S1 C12 C11 . . . . -60.51(17) ?
    O2 S2 C14 C19 . . . . 26.37(19) ?
    O1 S2 C14 C19 . . . . 158.95(16) ?
    N2 S2 C14 C19 . . . . -89.30(18) ?
    O2 S2 C14 C15 . . . . -153.98(15) ?
    O1 S2 C14 C15 . . . . -21.41(18) ?
    N2 S2 C14 C15 . . . . 90.35(16) ?
    C19 C14 C15 C16 . . . . 0.2(3) ?
    S2 C14 C15 C16 . . . . -179.41(15) ?
    C14 C15 C16 C17 . . . . 0.6(3) ?
    C15 C16 C17 C18 . . . . -0.5(3) ?
    C15 C16 C17 C20 . . . . -178.8(2) ?
    C16 C17 C18 C19 . . . . -0.3(3) ?
    C20 C17 C18 C19 . . . . 177.9(2) ?
    C17 C18 C19 C14 . . . . 1.2(3) ?
    C15 C14 C19 C18 . . . . -1.1(3) ?
    S2 C14 C19 C18 . . . . 178.55(16) ?
loop_
    _geom_hbond_atom_site_label_D
    _geom_hbond_atom_site_label_H
    _geom_hbond_atom_site_label_A
    _geom_hbond_site_symmetry_A
    _geom_hbond_distance_DH
    _geom_hbond_distance_HA
    _geom_hbond_distance_DA
    _geom_hbond_angle_DHA
    N2 H2 S1 2_655 0.846(15) 2.786(15) 3.6223(18) 170(2)
data_global
_journal_date_recd_electronic     2008-02-22
_journal_date_accepted     2008-02-27
_journal_name_full     'Acta Crystallographica, Section E'
_journal_year     2008
_journal_volume     64
_journal_issue      4
_journal_page_first     o657
_journal_page_last     o657
_journal_paper_category     QO
_journal_coeditor_code     FL2190
_publ_contact_author_name     'Dao-Quan Wang'
_publ_contact_author_address
;
Key Laboratory of Pesticide Chemistry and Application Technology,
Department of Applied Chemistry, China Agricultural University,
Beijing 100094, China
;
_publ_contact_author_email     wangdq@cau.edu.cn
_publ_contact_author_fax     '86-10-62732219'
_publ_contact_author_phone     '86-10-62732219'
_publ_section_title
;
2-(Methylsulfanyl)cyclododecanone tosylhydrazone
;
loop_
    _publ_author_name
    _publ_author_footnote
    _publ_author_address
    'Yan, Xiao-Jing' .
;
Key Laboratory of Pesticide Chemistry and Application Technology
Department of Applied Chemistry
China Agricultural University
Beijing 100094
People's Republic of China
;
    'Liang, Xiao-Mei' .
;
Key Laboratory of Pesticide Chemistry and Application Technology
Department of Applied Chemistry
China Agricultural University
Beijing 100094
People's Republic of China
;
    'Jin, Shu-Hui' .
;
Key Laboratory of Pesticide Chemistry and Application Technology
Department of Applied Chemistry
China Agricultural University
Beijing 100094
People's Republic of China
;
    'Wang, Dao-Quan' .
;
Key Laboratory of Pesticide Chemistry and Application Technology
Department of Applied Chemistry
China Agricultural University
Beijing 100094
People's Republic of China
;
