# Supplementary material for: 2-(Methyl­sulfan­yl)cyclo­dodeca­none tosyl­hydrazone
Source: Acta Crystallogr Sect E Struct Rep Online. 2008 Mar 5;64(Pt 4):o657. doi: 10.1107/S1600536808005515 (PMC2960983; doi:10.1107/S1600536808005515)
Supplement: Supplementary file 2 [file e-64-0o657-Isup2.hkl]

# 
# h,k,l, Fc-squared, Fo-squared, sigma(Fo-squared) and status flag 
# 
data_I
_shelx_title ' cd2873 in P2(1)/n' 
_shelx_refln_list_code          4 
_shelx_F_calc_maximum      322.99 
_exptl_crystal_F_000       856.00 
_reflns_d_resolution_high  0.7828 
 
loop_ 
 _symmetry_equiv_pos_as_xyz 
 'x, y, z' 
 '-x+1/2, y+1/2, -z+1/2' 
 '-x, -y, -z' 
 'x-1/2, -y-1/2, z-1/2' 
 
_cell_length_a     8.4374 
_cell_length_b    11.5276 
_cell_length_c    21.7836 
_cell_angle_alpha  90.000 
_cell_angle_beta   92.530 
_cell_angle_gamma  90.000 
 
_shelx_F_squared_multiplier     1.000 
 
loop_ 
 _refln_index_h 
 _refln_index_k 
 _refln_index_l 
 _refln_F_squared_calc 
 _refln_F_squared_meas 
 _refln_F_squared_sigma 
 _refln_observed_status 
   2   0   0   104322.57   101635.36   2425.13 o 
   4   0   0     1775.78     2008.76    108.66 o 
   6   0   0     1224.21     1092.35     30.72 o 
   8   0   0      442.72      370.40     21.24 o 
  10   0   0       43.70       48.71     17.51 o 
   1   1   0     2254.53     1996.37    158.06 o 
   2   1   0    16587.15    16927.93    527.47 o 
   3   1   0       73.01       88.80      3.62 o 
   4   1   0     1667.53     1811.25     32.87 o 
   5   1   0     1626.32     1646.30     23.86 o 
   6   1   0      680.95      695.76     17.33 o 
   7   1   0      687.65      569.50     18.88 o 
   8   1   0       67.22       70.02      8.05 o 
   9   1   0       92.55       88.58     11.44 o 
  10   1   0        1.12        6.73      5.15 o 
   0   2   0     1043.23     1009.85     52.54 o 
   1   2   0    38005.15    37976.62   1630.87 o 
   2   2   0      326.76      314.71      6.46 o 
   3   2   0     1906.60     1812.63     77.97 o 
   4   2   0     1776.38     1526.11    146.21 o 
   5   2   0       50.60       45.62      4.13 o 
   6   2   0        3.39        7.61      2.74 o 
   7   2   0      449.63      406.19     17.77 o 
   8   2   0      118.44      100.90      9.49 o 
   9   2   0        6.56        6.33      4.50 o 
  10   2   0       41.80       46.00      8.63 o 
   1   3   0      467.15      448.73     25.59 o 
   2   3   0      117.04       93.05      6.57 o 
   3   3   0        8.34       16.11      1.98 o 
   4   3   0      169.31      198.75      8.71 o 
   5   3   0        1.37        4.94      1.62 o 
   6   3   0     1827.58     1763.52     29.70 o 
   7   3   0        6.42        3.75      3.32 o 
   8   3   0      219.95      197.08     13.57 o 
   9   3   0        0.99        4.34      4.72 o 
  10   3   0       66.44       91.28     12.78 o 
   0   4   0       47.25       81.89      4.08 o 
   1   4   0      119.48      117.56      7.21 o 
   2   4   0      198.12      148.62      7.86 o 
   3   4   0       27.00       21.21      2.20 o 
   4   4   0       15.10       17.59      2.00 o 
   5   4   0      388.93      404.59     15.97 o 
   6   4   0      107.48      120.62      6.86 o 
   7   4   0        3.83        5.55      3.94 o 
   8   4   0        8.94       12.41      5.45 o 
   9   4   0        3.01        8.48      5.30 o 
  10   4   0       11.55       11.60      5.15 o 
   1   5   0      106.28      111.42      4.27 o 
   2   5   0     3969.43     4025.02    222.17 o 
   3   5   0      457.92      469.38     24.88 o 
   4   5   0      220.26      229.72      9.62 o 
   5   5   0      678.61      648.72     17.62 o 
   6   5   0        1.11        4.33      2.76 o 
   7   5   0      366.82      350.19     17.91 o 
   8   5   0      138.98      135.77     13.68 o 
   9   5   0      149.47      152.71     15.59 o 
  10   5   0        0.51        6.64      5.41 o 
   0   6   0      808.56      878.97     50.96 o 
   1   6   0     2718.02     2548.43    106.96 o 
   2   6   0      860.43      900.32     47.67 o 
   3   6   0      146.76      155.19      8.79 o 
   4   6   0       25.12       28.17      4.90 o 
   5   6   0      287.35      272.69     13.04 o 
   6   6   0       15.21       15.34      4.87 o 
   7   6   0       28.20       30.67      7.74 o 
   8   6   0        2.88       13.25      6.38 o 
   9   6   0       37.22       25.00      9.07 o 
   1   7   0      181.44      178.09      5.73 o 
   2   7   0       82.61       87.98      5.24 o 
   3   7   0      419.52      365.61     11.47 o 
   4   7   0      199.52      200.95     12.15 o 
   5   7   0       79.53       65.46      8.17 o 
   6   7   0      175.04      169.69     12.18 o 
   7   7   0      104.65      105.56     11.40 o 
   8   7   0      133.44      152.07     19.43 o 
   9   7   0       20.47       28.50      7.77 o 
   0   8   0     4821.50     4777.77    279.25 o 
   1   8   0      116.70      133.79      6.20 o 
   2   8   0     1421.21     1383.00     79.15 o 
   3   8   0      212.33      228.64     12.29 o 
   4   8   0       37.42       37.45      6.27 o 
   5   8   0       28.56       40.93      6.84 o 
   6   8   0      227.46      234.93     13.90 o 
   7   8   0        1.85        1.94      3.58 o 
   8   8   0       54.32       44.88     14.78 o 
   9   8   0        1.98        9.85      9.30 o 
   1   9   0      164.13      159.94     10.19 o 
   2   9   0       14.79       11.63      3.77 o 
   3   9   0      555.04      512.65     18.39 o 
   4   9   0       11.37       13.93      5.60 o 
   5   9   0      785.69      774.58     31.91 o 
   6   9   0        0.55        0.82      4.26 o 
   7   9   0      194.69      195.24     20.29 o 
   8   9   0        3.33        2.19      8.21 o 
   0  10   0       37.35       43.17      7.62 o 
   1  10   0     2126.92     1918.55     36.64 o 
   2  10   0       22.60       22.73      5.35 o 
   3  10   0      394.58      398.73     17.13 o 
   4  10   0      322.37      319.04     20.64 o 
   5  10   0       25.13       21.79      7.23 o 
   6  10   0      104.38      128.50     16.75 o 
   7  10   0      120.94      127.82     20.52 o 
   1  11   0       46.45       55.21      7.50 o 
   2  11   0      129.26      125.61     11.73 o 
   3  11   0       14.67        8.54      4.55 o 
   4  11   0      139.24      147.55     17.40 o 
   5  11   0        5.12        3.53     10.67 o 
   6  11   0      160.65      184.86     20.90 o 
   7  11   0        0.42        1.24      4.38 o 
   0  12   0      122.30      102.89     20.80 o 
   1  12   0        9.40       14.53      5.99 o 
   2  12   0      116.13      102.68     14.12 o 
   3  12   0       15.51       11.98      5.37 o 
   4  12   0       20.47       19.88      7.94 o 
   5  12   0      125.45      137.86     18.18 o 
   6  12   0       12.08       12.04      5.42 o 
   1  13   0        4.69        4.70      5.52 o 
   2  13   0      123.22      151.00     18.69 o 
   3  13   0       90.86      136.28     26.27 o 
   4  13   0       55.49       74.38     12.10 o 
   5  13   0       51.63       72.89     11.29 o 
   0  14   0        9.55        0.55      9.30 o 
   1  14   0       37.48       36.12     10.64 o 
   2  14   0       34.40       49.80     17.51 o 
   3  14   0       38.30       54.18     18.06 o 
  -9   0   1      394.58      354.64     35.30 o 
  -7   0   1        1.61        3.88      4.05 o 
  -5   0   1     3350.26     3200.45    122.87 o 
  -3   0   1    20652.75    21596.30    760.09 o 
  -1   0   1        0.44        5.18      2.00 o 
   1   0   1      681.33      787.53     63.21 o 
   3   0   1     1926.38     1891.30     44.16 o 
   5   0   1      433.23      406.94     19.03 o 
   7   0   1       18.83       15.21      5.60 o 
   9   0   1      154.71      145.58     17.24 o 
 -10   1   1       27.69       18.60      6.39 o 
  -9   1   1       10.34        8.88      4.17 o 
  -8   1   1       87.02       78.57      8.47 o 
  -7   1   1      391.57      346.44     13.66 o 
  -6   1   1      429.54      415.28     13.54 o 
  -5   1   1     3954.50     3720.76     74.23 o 
  -4   1   1     4412.81     4457.41     48.03 o 
  -3   1   1     3001.07     3000.51     39.70 o 
  -2   1   1     5378.64     5434.11     69.44 o 
  -1   1   1     3210.80     3464.37     67.76 o 
   0   1   1     3508.00     3031.73    270.81 o 
   1   1   1      216.10      172.99      5.86 o 
   2   1   1     2049.97     1780.21    272.52 o 
   3   1   1     1820.45     2025.03     30.02 o 
   4   1   1      613.23      574.57     10.16 o 
   5   1   1      231.42      263.61      8.25 o 
   6   1   1       63.89       60.22      6.32 o 
   7   1   1       71.54       61.96      7.01 o 
   8   1   1       31.59       30.69      5.66 o 
   9   1   1       25.59       24.36      6.42 o 
  10   1   1       31.67       45.25      8.58 o 
 -10   2   1      288.31      269.34     17.51 o 
  -9   2   1        0.00        2.91      4.26 o 
  -8   2   1       36.37       27.34      5.08 o 
  -7   2   1       28.60       27.56      5.25 o 
  -6   2   1      329.39      314.50     11.75 o 
  -5   2   1       15.71       15.15      2.68 o 
  -4   2   1     6137.16     6374.22     74.97 o 
  -3   2   1      847.78      824.73     13.03 o 
  -2   2   1     5659.72     6043.81    160.67 o 
  -1   2   1     1465.10     1416.69     71.79 o 
   0   2   1     4824.00     4586.69    280.50 o 
   1   2   1       82.91       92.91      5.77 o 
   2   2   1       33.17       33.29      2.09 o 
   3   2   1      216.59      250.45      6.90 o 
   4   2   1      693.74      562.80     14.46 o 
   5   2   1      127.57      103.02      5.19 o 
   6   2   1       53.75       44.04      6.95 o 
   7   2   1      112.83      118.11      8.64 o 
   8   2   1      191.32      182.97     14.08 o 
   9   2   1        4.94        3.55      4.43 o 
  10   2   1      159.05      163.68     16.15 o 
 -10   3   1        3.23        3.06      4.47 o 
  -9   3   1      110.80      115.40     13.38 o 
  -8   3   1       16.72       25.06      6.40 o 
  -7   3   1       55.06       59.39      6.95 o 
  -6   3   1     1176.62     1157.46     22.16 o 
  -5   3   1      806.88      745.43     22.12 o 
  -4   3   1     1902.50     1848.57     43.76 o 
  -3   3   1      542.21      449.40     11.40 o 
  -2   3   1      517.14      535.67      9.54 o 
  -1   3   1       24.05       29.79      6.65 o 
   0   3   1    10526.42    11024.30    233.65 o 
   1   3   1     5787.77     6186.09    347.90 o 
   2   3   1    10515.23    11048.81    424.32 o 
   3   3   1      103.60      114.02      3.43 o 
   4   3   1      723.64      724.96     19.30 o 
   5   3   1       21.58       15.39      3.06 o 
   6   3   1       23.04       25.53      3.66 o 
   7   3   1      203.01      204.35     12.85 o 
   8   3   1       71.69       76.56     10.51 o 
   9   3   1      146.62      155.73     15.21 o 
  10   3   1        0.30        1.88      4.53 o 
 -10   4   1        7.41       11.43      4.94 o 
  -9   4   1       34.99       36.90      8.08 o 
  -8   4   1        6.80        4.10      4.04 o 
  -7   4   1       14.09       14.16      4.72 o 
  -6   4   1      199.29      197.28     13.19 o 
  -5   4   1       79.74       80.47      5.60 o 
  -4   4   1       40.09       42.39      4.02 o 
  -3   4   1      699.59      722.35     24.33 o 
  -2   4   1      268.60      338.31     17.24 o 
  -1   4   1      638.69      643.53     55.58 o 
   0   4   1      450.01      378.37      9.24 o 
   1   4   1     1265.19     1378.68     75.69 o 
   2   4   1     1410.47     1484.04     87.05 o 
   3   4   1      281.52      361.48     13.38 o 
   4   4   1      438.51      424.67     12.72 o 
   5   4   1      883.99      854.36     29.83 o 
   6   4   1       40.83       36.01      5.18 o 
   7   4   1       14.74       16.48      5.18 o 
   8   4   1        1.76        6.70      4.33 o 
   9   4   1       56.04       51.61      9.25 o 
  10   4   1        3.20        1.58      5.43 o 
 -10   5   1       17.08       22.44      7.60 o 
  -9   5   1       64.08       68.84     10.80 o 
  -8   5   1       28.60       29.55      6.92 o 
  -7   5   1       20.53       18.66      5.14 o 
  -6   5   1     1225.84     1170.86     44.79 o 
  -5   5   1      170.84      185.99     12.77 o 
  -4   5   1      674.32      620.11     25.94 o 
  -3   5   1     2911.62     3176.38    173.16 o 
  -2   5   1      333.39      374.34     19.51 o 
  -1   5   1     1896.52     2097.64    137.48 o 
   0   5   1      359.31      384.00      9.95 o 
   1   5   1      640.77      616.16     21.83 o 
   2   5   1     1294.04     1478.20     84.39 o 
   3   5   1      279.05      255.75     12.82 o 
   4   5   1      131.86      151.92      7.55 o 
   5   5   1        6.19        7.94      2.78 o 
   6   5   1      749.16      738.43     19.00 o 
   7   5   1       21.90       26.75      6.03 o 
   8   5   1       93.83       89.38     11.26 o 
   9   5   1        0.93        3.35      5.82 o 
  10   5   1      143.23      155.50     15.68 o 
  -9   6   1        0.39       -3.62      5.37 o 
  -8   6   1      190.94      219.20     19.40 o 
  -7   6   1       75.07       88.19      9.98 o 
  -6   6   1        0.66        1.49      3.26 o 
  -5   6   1       98.00       97.89      9.53 o 
  -4   6   1      289.47      280.51     12.45 o 
  -3   6   1       22.53       21.16      2.78 o 
  -2   6   1      348.90      377.18     15.11 o 
  -1   6   1      587.30      550.28     26.06 o 
   0   6   1     1338.90     1281.26     40.07 o 
   1   6   1     1468.36     1636.43     64.42 o 
   2   6   1      945.85     1039.27     49.47 o 
   3   6   1      300.43      303.77     19.43 o 
   4   6   1      326.07      309.40     16.30 o 
   5   6   1      220.52      174.80     10.62 o 
   6   6   1       61.89       66.87      8.73 o 
   7   6   1       27.58       51.97      7.97 o 
   8   6   1        1.83        4.65      4.43 o 
   9   6   1       52.84       57.57     10.27 o 
  -9   7   1       11.55       10.63      7.76 o 
  -8   7   1        7.12        6.22      6.31 o 
  -7   7   1      244.11      241.29     24.49 o 
  -6   7   1       12.55        8.24      3.97 o 
  -5   7   1     1106.32     1113.54     48.84 o 
  -4   7   1      270.45      280.57     12.80 o 
  -3   7   1      612.07      636.20     24.87 o 
  -2   7   1        1.24        5.89      1.86 o 
  -1   7   1      775.69      813.59     39.11 o 
   0   7   1       50.03       37.69      7.72 o 
   1   7   1      554.30      576.51     22.06 o 
   2   7   1        3.96        3.28      1.26 o 
   3   7   1      521.91      560.38     28.19 o 
   4   7   1      107.23      111.39     15.16 o 
   5   7   1      916.49      919.61     49.70 o 
   6   7   1      279.42      261.01     14.32 o 
   7   7   1      180.09      185.48     12.71 o 
   8   7   1       21.85       15.97      7.54 o 
   9   7   1       36.24       39.03     12.31 o 
  -9   8   1      191.67      172.95     28.46 o 
  -8   8   1       50.75       48.71     14.23 o 
  -7   8   1        0.35        6.82      5.47 o 
  -6   8   1      111.87      124.50     15.67 o 
  -5   8   1      322.23      313.67     23.75 o 
  -4   8   1       11.84       14.35      3.84 o 
  -3   8   1     1158.36     1145.86     55.56 o 
  -2   8   1      219.33      206.39      8.74 o 
  -1   8   1      248.62      220.50      8.98 o 
   0   8   1     3248.83     3171.15    134.16 o 
   1   8   1      158.51      149.20      5.55 o 
   2   8   1      464.36      476.14     32.46 o 
   3   8   1      439.48      411.38     18.82 o 
   4   8   1      487.28      455.24     33.51 o 
   5   8   1       16.16       19.68      5.26 o 
   6   8   1       82.58       74.71      9.60 o 
   7   8   1        9.74        8.68      4.63 o 
   8   8   1       15.03       19.11      8.41 o 
   9   8   1      149.95      162.55     28.46 o 
  -8   9   1       53.48       59.66     15.32 o 
  -7   9   1       15.90       21.66      7.08 o 
  -6   9   1       66.70       78.57     12.70 o 
  -5   9   1       22.57       42.45      9.19 o 
  -4   9   1      473.73      456.94     23.41 o 
  -3   9   1      117.72      128.38     10.37 o 
  -2   9   1      502.66      454.93     17.00 o 
  -1   9   1      622.80      504.78     32.81 o 
   0   9   1       52.13       43.64      8.49 o 
   1   9   1      187.36      184.77     15.30 o 
   2   9   1       49.25       52.56      7.29 o 
   3   9   1      523.33      468.75     17.60 o 
   4   9   1       62.83       75.03     11.41 o 
   5   9   1        7.72        8.21      5.03 o 
   6   9   1       32.19       33.87      8.28 o 
   7   9   1       23.50       17.69      6.76 o 
   8   9   1       24.78       15.32      9.30 o 
  -7  10   1       68.31       83.49     13.92 o 
  -6  10   1       70.23       69.65     12.08 o 
  -5  10   1        5.94       14.78      6.16 o 
  -4  10   1       49.37       56.37     10.36 o 
  -3  10   1      316.40      300.34     15.01 o 
  -2  10   1      563.86      515.92     19.30 o 
  -1  10   1     1441.25     1274.01     29.66 o 
   0  10   1       76.03      100.55     10.67 o 
   1  10   1     1925.92     1822.41     35.92 o 
   2  10   1      380.91      335.86     15.64 o 
   3  10   1      431.13      381.43     16.81 o 
   4  10   1        8.18        9.00      5.13 o 
   5  10   1       31.67       29.70      7.71 o 
   6  10   1        0.00        1.90      4.44 o 
   7  10   1        1.15       -6.33      6.57 o 
  -7  11   1       71.36       73.08     11.98 o 
  -6  11   1        0.57       13.29      5.99 o 
  -5  11   1      165.32      172.40     19.30 o 
  -4  11   1      172.91      174.02     18.62 o 
  -3  11   1      224.05      202.12     17.49 o 
  -2  11   1      204.96      181.36     12.03 o 
  -1  11   1        5.93        8.48      5.42 o 
   0  11   1       94.81       94.15     13.35 o 
   1  11   1        0.20        2.76      3.08 o 
   2  11   1      197.33      202.65     12.82 o 
   3  11   1      175.03      155.61     17.14 o 
   4  11   1       27.46       28.14      8.15 o 
   5  11   1       26.64       31.53      8.31 o 
   6  11   1       72.85       77.77     13.00 o 
   7  11   1       37.54       37.40      7.93 o 
  -6  12   1        0.34        0.78      4.60 o 
  -5  12   1       21.28       22.17      6.97 o 
  -4  12   1       39.59       38.17      9.07 o 
  -3  12   1       23.75       24.89      7.32 o 
  -2  12   1      205.33      180.58     17.09 o 
  -1  12   1        0.71        0.21      4.14 o 
   0  12   1      221.85      207.34     17.40 o 
   1  12   1       17.97       27.62      8.31 o 
   2  12   1      501.48      502.82     20.96 o 
   3  12   1       13.11       24.37      7.08 o 
   4  12   1       47.71       61.40     11.57 o 
   5  12   1        1.56       -3.62      4.05 o 
   6  12   1        1.20        3.55      7.11 o 
  -5  13   1       11.38       16.71      7.39 o 
  -4  13   1        2.20        2.97      4.14 o 
  -3  13   1        3.81        0.00      8.76 o 
  -2  13   1        0.01       -1.92      5.80 o 
  -1  13   1        0.01       -3.40      4.65 o 
   0  13   1        5.57        6.06      5.52 o 
   1  13   1       61.02       69.43     12.86 o 
   2  13   1        9.49       10.95      6.97 o 
   3  13   1       13.04       -5.51     10.67 o 
   4  13   1       46.33       46.65      9.82 o 
   5  13   1       19.14       38.61      7.94 o 
  -3  14   1        0.01        1.64      9.30 o 
  -2  14   1       31.04       36.67     16.42 o 
  -1  14   1       25.60       35.66     10.98 o 
   0  14   1       74.98       82.04     15.08 o 
   1  14   1       35.34       67.32     14.30 o 
   2  14   1        1.80       12.04     12.04 o 
   3  14   1       44.41       70.05     20.25 o 
 -10   0   2      132.96      127.17     17.30 o 
  -8   0   2      176.80      151.27     16.42 o 
  -6   0   2        7.15        4.56      3.42 o 
  -4   0   2     5804.93     5821.33     82.09 o 
  -2   0   2    15797.93    16262.19     92.49 o 
   0   0   2    19863.07    21731.60    179.51 o 
   2   0   2     1759.82     1864.87    143.94 o 
   4   0   2      398.79      471.02      9.65 o 
   6   0   2      751.04      659.28     23.91 o 
   8   0   2       83.82       75.80     12.22 o 
  10   0   2        6.13       17.51      9.85 o 
 -10   1   2       41.97       37.02      8.11 o 
  -9   1   2       93.01       93.35      9.85 o 
  -8   1   2      349.88      308.03     13.78 o 
  -7   1   2      459.10      407.19     14.88 o 
  -6   1   2      852.46      726.27     41.00 o 
  -5   1   2      561.37      567.55     14.34 o 
  -4   1   2      629.22      622.05     17.33 o 
  -3   1   2      589.25      597.69     11.34 o 
  -2   1   2      243.59      268.68      6.68 o 
  -1   1   2       14.09       13.22      1.28 o 
   0   1   2     1623.70     1687.26     60.49 o 
   1   1   2     3186.19     3051.80    257.75 o 
   2   1   2       18.99       24.63      2.22 o 
   3   1   2      326.02      315.07      6.63 o 
   4   1   2      116.73      119.15      5.98 o 
   5   1   2      263.10      273.64      7.78 o 
   6   1   2      450.97      384.86     12.77 o 
   7   1   2      150.46      141.84      9.48 o 
   8   1   2      106.37      109.73      9.89 o 
   9   1   2       25.34       34.23      7.66 o 
  10   1   2       10.72       15.38      7.62 o 
 -10   2   2       12.21       10.72      5.45 o 
  -9   2   2      115.79      124.68     13.73 o 
  -8   2   2       12.25       11.75      3.85 o 
  -7   2   2      416.46      368.54     14.17 o 
  -6   2   2       26.78       24.44      3.50 o 
  -5   2   2        3.09        7.01      2.13 o 
  -4   2   2       20.30       22.14      2.88 o 
  -3   2   2     3464.79     3575.84     54.26 o 
  -2   2   2     3163.06     3337.94     76.15 o 
  -1   2   2     9908.68    10853.18    359.04 o 
   0   2   2      786.74      808.42     26.56 o 
   1   2   2    12290.13    13039.31    404.67 o 
   2   2   2      573.89      446.90     10.98 o 
   3   2   2        5.09        2.15      0.91 o 
   4   2   2       44.57       46.54      3.72 o 
   5   2   2        0.11        5.22      1.66 o 
   6   2   2      387.53      359.65     15.11 o 
   7   2   2        3.92        4.11      2.74 o 
   8   2   2      225.36      205.59     13.73 o 
   9   2   2       91.03      101.89     12.26 o 
  10   2   2       59.22       66.74     10.53 o 
 -10   3   2       36.65       43.29      8.47 o 
  -9   3   2      154.93      148.81     15.14 o 
  -8   3   2      132.20      134.86     13.46 o 
  -7   3   2      305.54      285.20     12.42 o 
  -6   3   2      372.58      361.45     18.80 o 
  -5   3   2      287.03      300.65      9.30 o 
  -4   3   2        7.64       12.76      2.50 o 
  -3   3   2      204.73      259.04      7.64 o 
  -2   3   2      641.11      570.91     10.45 o 
  -1   3   2     4124.32     4400.90    202.94 o 
   0   3   2    10373.53    10294.85    266.14 o 
   1   3   2    12883.47    13696.80    511.45 o 
   2   3   2       56.74       62.20      6.71 o 
   3   3   2       81.28       69.77      3.34 o 
   4   3   2      576.78      530.63     11.09 o 
   5   3   2      223.98      226.96      8.84 o 
   6   3   2     2065.08     1983.07     32.71 o 
   7   3   2      541.25      517.68     20.50 o 
   8   3   2      473.70      459.08     20.31 o 
   9   3   2       80.82       85.63     11.47 o 
  10   3   2      130.10      135.27     14.86 o 
 -10   4   2       20.01       28.15      6.90 o 
  -9   4   2        3.96        4.70      4.49 o 
  -8   4   2       50.63       61.26      9.57 o 
  -7   4   2       36.75       26.25      6.21 o 
  -6   4   2      801.34      746.92     21.14 o 
  -5   4   2        0.04        2.89      1.79 o 
  -4   4   2      267.06      242.16     10.36 o 
  -3   4   2        0.80        1.04      1.09 o 
  -2   4   2       93.44       87.96     24.14 o 
  -1   4   2      366.72      388.15     19.20 o 
   0   4   2      563.48      451.93     13.29 o 
   1   4   2       16.66       25.01      2.07 o 
   2   4   2     2932.01     2954.22    192.86 o 
   3   4   2      355.19      472.04     17.13 o 
   4   4   2      178.55      192.44      5.68 o 
   5   4   2       83.43       94.68      5.56 o 
   6   4   2      598.22      530.61     21.48 o 
   7   4   2       48.16       49.80      8.07 o 
   8   4   2      288.76      269.11     19.83 o 
   9   4   2        3.82       -0.38      4.10 o 
  10   4   2       25.62       29.55      6.83 o 
 -10   5   2        3.84        4.85      6.05 o 
  -9   5   2      143.18      157.20     21.07 o 
  -8   5   2       32.00       39.41      9.67 o 
  -7   5   2        9.02       11.40      5.60 o 
  -6   5   2      276.06      259.31     13.03 o 
  -5   5   2      248.36      252.23     14.30 o 
  -4   5   2     1711.65     1659.75     75.07 o 
  -3   5   2      148.18      132.02      9.16 o 
  -2   5   2     2469.61     2597.85    124.31 o 
  -1   5   2      841.81      896.47     45.19 o 
   0   5   2      243.98      232.66     13.92 o 
   1   5   2      221.92      197.36      7.74 o 
   2   5   2     1581.94     1619.73     74.62 o 
   3   5   2      268.92      281.24     18.27 o 
   4   5   2        0.45        3.41      2.04 o 
   5   5   2      660.32      591.69     17.60 o 
   6   5   2       39.71       46.64      6.02 o 
   7   5   2     1095.50     1017.30     28.93 o 
   8   5   2      194.13      198.33     15.44 o 
   9   5   2      125.33      135.02     14.83 o 
  10   5   2        6.52       10.96      4.87 o 
  -9   6   2        4.18        4.79      6.05 o 
  -8   6   2       66.21       63.41     15.32 o 
  -7   6   2       76.01       74.52      9.57 o 
  -6   6   2      680.10      668.07     21.55 o 
  -5   6   2     1243.68     1157.28     26.69 o 
  -4   6   2       35.01       43.45      4.82 o 
  -3   6   2      174.29      175.89      7.25 o 
  -2   6   2       24.96       18.31      2.71 o 
  -1   6   2      158.17      153.72     10.11 o 
   0   6   2     1130.60     1175.65     28.84 o 
   1   6   2     1080.17     1045.86     27.69 o 
   2   6   2     1647.93     1585.37     71.85 o 
   3   6   2      146.94      165.25      8.77 o 
   4   6   2      785.89      723.08     24.15 o 
   5   6   2       95.13      108.91      8.46 o 
   6   6   2      804.38      779.87     20.42 o 
   7   6   2       82.06       85.45     10.47 o 
   8   6   2       46.14       48.52      8.53 o 
   9   6   2        0.81        1.71      5.02 o 
  -9   7   2        2.54       -3.57      5.82 o 
  -8   7   2       68.26       80.19     11.42 o 
  -7   7   2       21.40       26.56      6.12 o 
  -6   7   2      281.12      292.56     14.94 o 
  -5   7   2      760.95      774.86     32.48 o 
  -4   7   2     1389.74     1388.46     59.98 o 
  -3   7   2      293.94      298.28     14.46 o 
  -2   7   2      452.63      447.71     13.51 o 
  -1   7   2      166.71      204.56      9.95 o 
   0   7   2      612.79      583.96     20.84 o 
   1   7   2        5.58        7.98      1.79 o 
   2   7   2        1.49        4.99      2.20 o 
   3   7   2      168.14      187.61      8.97 o 
   4   7   2        0.73        3.10      2.84 o 
   5   7   2      137.41      143.18     11.30 o 
   6   7   2       77.91       88.57     10.24 o 
   7   7   2      169.51      171.69     13.36 o 
   8   7   2       64.90       79.59     13.92 o 
   9   7   2       70.32       74.63     14.45 o 
  -9   8   2       33.78       26.27      9.30 o 
  -8   8   2       67.45       70.60     16.97 o 
  -7   8   2        7.34        3.58      5.38 o 
  -6   8   2       23.03       19.63      7.66 o 
  -5   8   2        1.06        6.19      4.34 o 
  -4   8   2       10.97       15.31      5.91 o 
  -3   8   2       11.45        6.96      3.36 o 
  -2   8   2     1234.98     1178.64     28.28 o 
  -1   8   2      233.18      241.08      8.33 o 
   0   8   2     1401.67     1329.04     46.76 o 
   1   8   2      738.83      706.11     26.55 o 
   2   8   2        4.38        5.26      2.44 o 
   3   8   2      883.63      816.05     41.16 o 
   4   8   2       74.50       67.88     10.32 o 
   5   8   2      623.43      606.39     34.83 o 
   6   8   2      106.36      105.45     11.48 o 
   7   8   2       70.96       67.49      9.60 o 
   8   8   2        0.37        2.35      5.65 o 
  -8   9   2       43.05       46.52     13.14 o 
  -7   9   2      284.62      299.40     21.28 o 
  -6   9   2       10.99        5.96      5.47 o 
  -5   9   2      489.04      483.39     25.12 o 
  -4   9   2      252.88      239.50     16.98 o 
  -3   9   2      223.60      214.03     12.11 o 
  -2   9   2       51.11       47.42      6.84 o 
  -1   9   2      455.24      405.36     17.31 o 
   0   9   2      219.20      232.80      8.47 o 
   1   9   2      208.37      197.14     12.44 o 
   2   9   2       34.00       44.37      5.39 o 
   3   9   2        3.50        6.18      2.73 o 
   4   9   2       57.24       44.93      7.04 o 
   5   9   2       96.50      119.61     16.45 o 
   6   9   2       29.40       29.27      7.48 o 
   7   9   2       54.65       65.92     11.76 o 
   8   9   2        1.00       -2.74      5.47 o 
  -7  10   2       67.10       82.36     13.96 o 
  -6  10   2        3.37        6.88      5.25 o 
  -5  10   2       97.38      101.80     14.90 o 
  -4  10   2       35.17       36.42      8.70 o 
  -3  10   2      342.59      336.87     15.93 o 
  -2  10   2        0.30        2.86      3.20 o 
  -1  10   2     1186.03     1093.88     27.21 o 
   0  10   2      113.82      104.75      9.48 o 
   1  10   2       91.15       79.67      9.53 o 
   2  10   2      265.41      258.78     13.68 o 
   3  10   2       20.38       21.92      6.76 o 
   4  10   2      425.72      389.90     22.82 o 
   5  10   2      245.27      212.35     17.40 o 
   6  10   2       39.51       45.16      9.97 o 
   7  10   2       24.05       29.39      8.21 o 
  -7  11   2       39.54       44.27      7.76 o 
  -6  11   2      185.93      219.32     20.18 o 
  -5  11   2       65.30       81.59     13.73 o 
  -4  11   2      109.48      124.71     16.06 o 
  -3  11   2      403.66      399.05     18.20 o 
  -2  11   2      298.96      294.11     15.16 o 
  -1  11   2      519.52      458.47     24.17 o 
   0  11   2       18.77       22.94      7.54 o 
   1  11   2        9.27        4.06      3.40 o 
   2  11   2        1.43        3.44      3.01 o 
   3  11   2        9.04        3.63      4.20 o 
   4  11   2      167.91      172.11     16.96 o 
   5  11   2        0.64       -3.18      4.93 o 
   6  11   2      214.65      228.22     18.95 o 
   7  11   2       39.52       28.53      7.09 o 
  -6  12   2        8.87       10.95      5.13 o 
  -5  12   2        4.29       11.79      6.38 o 
  -4  12   2       23.35       20.80      6.84 o 
  -3  12   2        2.72        2.14      4.20 o 
  -2  12   2       91.04       71.81     12.37 o 
  -1  12   2      155.24      150.07     17.58 o 
   0  12   2       42.54       46.89     10.04 o 
   1  12   2      138.48      153.92     17.58 o 
   2  12   2       19.73       26.86      5.95 o 
   3  12   2      207.44      216.34     17.61 o 
   4  12   2        0.61        2.95      4.65 o 
   5  12   2      169.51      165.86     19.30 o 
   6  12   2       11.99       25.40      6.84 o 
  -5  13   2       27.86       46.86      8.49 o 
  -4  13   2       29.48       32.29     12.59 o 
  -3  13   2      136.64      147.77     27.36 o 
  -2  13   2       58.00       52.44     11.37 o 
  -1  13   2        9.10        5.56      6.84 o 
   0  13   2       11.06       10.88      6.76 o 
   1  13   2        2.11        4.85      5.77 o 
   2  13   2      156.35      192.23     20.57 o 
   3  13   2       27.91       32.47      7.62 o 
   4  13   2       35.56       39.50      8.76 o 
  -3  14   2       21.30       18.61     12.04 o 
  -2  14   2        0.93       -1.47      6.93 o 
  -1  14   2        9.77       14.41      8.65 o 
   0  14   2       10.43       15.62      8.10 o 
   1  14   2       15.54       17.89     20.25 o 
   2  14   2       55.23       65.13     20.80 o 
   3  14   2        0.35        1.09      7.66 o 
  -9   0   3      107.31      117.62     15.81 o 
  -7   0   3      189.82      174.17     14.12 o 
  -5   0   3     1152.47     1084.34     28.43 o 
  -3   0   3     7539.83     7727.53    135.73 o 
  -1   0   3      319.22      324.55     12.04 o 
   1   0   3     2449.27     2638.41    127.25 o 
   3   0   3      509.76      614.54     43.51 o 
   5   0   3      421.08      404.82     23.53 o 
   7   0   3       25.74       21.62      6.44 o 
   9   0   3       55.65       42.14     14.23 o 
 -10   1   3        0.22        2.08      5.96 o 
  -9   1   3       70.86       50.09      7.56 o 
  -8   1   3        0.04        3.40      3.10 o 
  -7   1   3      606.06      567.18     17.62 o 
  -6   1   3       10.32        7.78      2.99 o 
  -5   1   3     2990.82     2901.66     77.95 o 
  -4   1   3     1624.17     1499.64     20.25 o 
  -3   1   3     1115.15     1070.15     48.66 o 
  -2   1   3      814.77      819.86     27.81 o 
  -1   1   3        1.69        7.00      3.95 o 
   0   1   3     1512.06     1689.82     26.30 o 
   1   1   3     1708.27     1909.35     65.36 o 
   2   1   3      329.09      326.43      8.61 o 
   3   1   3        3.06        2.61      1.21 o 
   4   1   3      114.43      145.82      5.23 o 
   5   1   3      839.61      812.42     13.41 o 
   6   1   3      103.28       90.71      7.58 o 
   7   1   3       89.13       87.59      8.07 o 
   8   1   3      354.20      320.42     17.99 o 
   9   1   3        2.42        3.19      4.22 o 
  10   1   3      120.58      116.77     17.19 o 
 -10   2   3      165.72      167.09     16.70 o 
  -9   2   3       49.54       41.36      6.94 o 
  -8   2   3        9.40        9.75      4.00 o 
  -7   2   3       22.15       22.37      4.60 o 
  -6   2   3       94.04       95.56      6.19 o 
  -5   2   3      213.94      207.78      8.95 o 
  -4   2   3      162.13      218.17     28.07 o 
  -3   2   3     1037.27     1025.69     31.09 o 
  -2   2   3     6126.61     6431.83    137.32 o 
  -1   2   3      441.50      418.09     13.63 o 
   0   2   3     6214.57     6771.93    211.31 o 
   1   2   3     1256.37     1353.53     38.79 o 
   2   2   3      357.34      337.30      8.28 o 
   3   2   3      646.08      627.69     14.85 o 
   4   2   3     2525.65     2418.40     36.71 o 
   5   2   3      346.13      310.90      8.65 o 
   6   2   3     1238.74     1205.48     38.91 o 
   7   2   3      125.94      137.80     12.21 o 
   8   2   3        6.31        6.08      4.08 o 
   9   2   3       26.98       26.26      6.58 o 
  10   2   3       19.65       20.56      6.46 o 
 -10   3   3        0.84        5.33      4.61 o 
  -9   3   3        0.04        2.00      3.85 o 
  -8   3   3       20.18       20.22      4.59 o 
  -7   3   3      142.69      138.14      9.90 o 
  -6   3   3      978.05      919.62     51.03 o 
  -5   3   3      511.73      443.96     14.27 o 
  -4   3   3     3009.11     3026.41     47.51 o 
  -3   3   3      711.95      596.13     14.02 o 
  -2   3   3     4069.50     4213.25    117.11 o 
  -1   3   3      115.57       84.55      3.95 o 
   0   3   3     1038.10     1101.02     25.39 o 
   1   3   3      934.98     1009.48     32.81 o 
   2   3   3       33.60       27.72      9.61 o 
   3   3   3      841.11      971.21     27.34 o 
   4   3   3      306.29      323.28      8.11 o 
   5   3   3       34.06       42.90      5.40 o 
   6   3   3      434.54      408.68     16.39 o 
   7   3   3      183.64      168.02     11.75 o 
   8   3   3      292.39      297.46     16.39 o 
   9   3   3       28.55       27.06      6.92 o 
  10   3   3        0.19        4.11      4.93 o 
 -10   4   3       28.49       35.78      8.94 o 
  -9   4   3      102.95       96.33     12.35 o 
  -8   4   3        3.95        6.03      4.48 o 
  -7   4   3      175.71      164.63     13.32 o 
  -6   4   3      154.29      167.80     12.72 o 
  -5   4   3      492.99      531.16     17.62 o 
  -4   4   3       18.82       21.42      3.21 o 
  -3   4   3     2831.57     3163.25    105.34 o 
  -2   4   3       55.19       62.73      4.28 o 
  -1   4   3     1621.78     1784.74     79.71 o 
   0   4   3     1043.98      976.34     14.77 o 
   1   4   3      147.84      182.07      8.14 o 
   2   4   3     2405.03     2540.96     97.75 o 
   3   4   3     3914.36     4249.01    198.70 o 
   4   4   3       27.91       32.30      2.14 o 
   5   4   3     3535.15     3444.52     81.00 o 
   6   4   3      289.36      262.61     13.65 o 
   7   4   3       83.04       93.67     10.66 o 
   8   4   3       15.64       14.42      5.39 o 
   9   4   3        0.53       -2.51      3.70 o 
  10   4   3       10.23       15.33      5.57 o 
 -10   5   3        0.05        0.73      5.87 o 
  -9   5   3       25.00       22.81      8.49 o 
  -8   5   3       30.42       25.56      7.62 o 
  -7   5   3       42.64       37.90      8.65 o 
  -6   5   3      543.41      513.11     22.28 o 
  -5   5   3      402.97      376.23     14.54 o 
  -4   5   3     1175.01     1157.46     23.56 o 
  -3   5   3     2005.84     1713.04    134.22 o 
  -2   5   3     1845.21     1895.18     66.67 o 
  -1   5   3       51.17       47.12      2.99 o 
   0   5   3      608.90      630.88     18.67 o 
   1   5   3     1659.23     1672.81     50.16 o 
   2   5   3     1039.40     1118.66     45.26 o 
   3   5   3      157.29      158.35     18.81 o 
   4   5   3      179.52      201.46      8.74 o 
   5   5   3      121.50      131.08      7.98 o 
   6   5   3       60.31       73.25      7.57 o 
   7   5   3       17.88       27.27      6.35 o 
   8   5   3        9.55        9.85      4.61 o 
   9   5   3       15.35       11.24      5.58 o 
  10   5   3       82.02       68.01      9.99 o 
  -9   6   3       95.27       98.72     15.25 o 
  -8   6   3       62.71       66.85     12.31 o 
  -7   6   3      123.88      130.90     10.87 o 
  -6   6   3       31.91       28.14      5.71 o 
  -5   6   3        0.12        6.09      2.63 o 
  -4   6   3       20.74       33.24      4.21 o 
  -3   6   3        8.98        5.06      1.69 o 
  -2   6   3      444.49      457.22     14.52 o 
  -1   6   3       59.29       65.15      3.79 o 
   0   6   3      218.10      246.38      7.20 o 
   1   6   3      643.63      661.82     24.92 o 
   2   6   3     1424.91     1427.86     60.97 o 
   3   6   3      177.99      168.72      7.94 o 
   4   6   3     1313.83     1274.75     43.40 o 
   5   6   3      408.37      384.67     17.30 o 
   6   6   3       53.30       62.94      7.17 o 
   7   6   3       61.38       60.05      8.67 o 
   8   6   3        0.13       -4.05      3.77 o 
   9   6   3       51.99       74.43     11.68 o 
  -9   7   3       22.96       22.99     11.49 o 
  -8   7   3       12.00       13.68     11.49 o 
  -7   7   3      319.00      369.57     17.66 o 
  -6   7   3       55.42       50.07      7.70 o 
  -5   7   3      643.14      648.88     20.63 o 
  -4   7   3       86.60       93.81      8.61 o 
  -3   7   3      416.95      410.94     11.60 o 
  -2   7   3       27.45       29.98      3.42 o 
  -1   7   3      565.90      613.87     21.93 o 
   0   7   3      210.25      189.43      6.04 o 
   1   7   3       52.25       54.42      3.27 o 
   2   7   3      436.15      402.02     11.99 o 
   3   7   3       27.47       30.34      4.28 o 
   4   7   3      270.97      268.63     13.65 o 
   5   7   3       38.02       44.73      7.16 o 
   6   7   3       21.70       30.57      6.27 o 
   7   7   3       72.76       79.84     13.16 o 
   8   7   3       12.50       14.81      7.54 o 
   9   7   3       61.86       63.49     14.57 o 
  -8   8   3      144.62      141.75     27.91 o 
  -7   8   3        1.13        2.90      5.21 o 
  -6   8   3      163.99      192.22     16.03 o 
  -5   8   3       20.33       21.53      6.84 o 
  -4   8   3      463.71      426.08     21.67 o 
  -3   8   3        1.88        3.77      2.44 o 
  -2   8   3     2514.79     2375.39     67.04 o 
  -1   8   3      241.70      226.72      9.15 o 
   0   8   3     2357.15     2297.89     89.24 o 
   1   8   3        0.79        2.03      2.16 o 
   2   8   3       68.80       80.35      6.97 o 
   3   8   3      266.33      250.19     10.44 o 
   4   8   3       14.09       11.67      4.18 o 
   5   8   3       43.05       42.06      7.07 o 
   6   8   3        1.25        1.77      3.33 o 
   7   8   3        0.08        2.36      4.01 o 
   8   8   3       13.79       11.79      7.62 o 
  -8   9   3       56.89       37.76     18.06 o 
  -7   9   3       50.83       34.42      8.28 o 
  -6   9   3      320.79      295.69     20.50 o 
  -5   9   3       73.18       58.07     11.02 o 
  -4   9   3      931.79      894.90     32.70 o 
  -3   9   3       28.63       28.59      5.88 o 
  -2   9   3       69.05       49.20     14.71 o 
  -1   9   3      566.42      558.09     13.58 o 
   0   9   3       30.48       29.62      4.67 o 
   1   9   3      281.61      294.07     16.72 o 
   2   9   3       14.35       17.27      3.83 o 
   3   9   3      130.95      152.72      9.16 o 
   4   9   3       11.32       11.67      4.23 o 
   5   9   3       55.73       59.14     13.42 o 
   6   9   3        2.91        6.90      4.21 o 
   7   9   3       78.39       95.11     11.87 o 
   8   9   3       21.77       20.80     10.95 o 
  -7  10   3       93.67      107.28     15.85 o 
  -6  10   3       46.21       50.87     11.22 o 
  -5  10   3       11.83       14.91      6.05 o 
  -4  10   3       97.73      100.84     13.92 o 
  -3  10   3      464.24      434.31     18.09 o 
  -2  10   3       58.63       52.61      7.31 o 
  -1  10   3      963.86      892.70     24.65 o 
   0  10   3      190.32      187.24     11.67 o 
   1  10   3      943.34      859.40     24.93 o 
   2  10   3        1.90       -1.09      2.75 o 
   3  10   3       22.21       33.17      7.59 o 
   4  10   3       41.04       46.93      9.82 o 
   5  10   3        2.68        5.35      4.85 o 
   6  10   3       23.58       26.82      7.35 o 
   7  10   3       10.36       13.76      5.52 o 
  -7  11   3        2.21        2.96      4.60 o 
  -6  11   3       16.00       37.48      9.07 o 
  -5  11   3       45.66       47.91     10.26 o 
  -4  11   3       40.78       49.98     10.82 o 
  -3  11   3      174.58      166.37     12.94 o 
  -2  11   3        0.39        5.66      4.85 o 
  -1  11   3       57.19       57.56     10.64 o 
   0  11   3      511.77      463.77     21.46 o 
   1  11   3       13.95       24.63      5.28 o 
   2  11   3       20.80       25.55      6.62 o 
   3  11   3       16.05       17.63      6.44 o 
   4  11   3       14.53       11.33      5.77 o 
   5  11   3        6.99        2.91      4.73 o 
   6  11   3      107.23      114.78     15.67 o 
   7  11   3       14.88       30.31      6.93 o 
  -6  12   3       22.45       34.76      7.74 o 
  -5  12   3       17.17       11.02      5.75 o 
  -4  12   3        1.68       12.81      6.57 o 
  -3  12   3       12.30       20.25      9.85 o 
  -2  12   3       22.71       21.99      8.21 o 
  -1  12   3        0.04        3.47      4.44 o 
   0  12   3      119.25      132.43     16.44 o 
   1  12   3       16.49       13.23      4.43 o 
   2  12   3      187.95      201.40     13.97 o 
   3  12   3       22.27       28.75      7.69 o 
   4  12   3        0.05        6.79      4.73 o 
   5  12   3        0.34        3.13      4.83 o 
   6  12   3        8.39       10.68      4.83 o 
  -4  13   3        0.03        0.55      6.02 o 
  -3  13   3        2.87       14.23     10.95 o 
  -2  13   3       62.05       66.49     12.47 o 
  -1  13   3       35.61       39.35     10.60 o 
   0  13   3       28.01       33.64      9.82 o 
   1  13   3      164.46      160.71     19.15 o 
   2  13   3        3.57        4.38      8.21 o 
   3  13   3        0.01        4.24      4.34 o 
   4  13   3       36.14       34.44      7.71 o 
  -3  14   3        2.50       -4.38      7.11 o 
  -2  14   3       13.92       22.72      9.65 o 
  -1  14   3       57.08       69.27     14.09 o 
   0  14   3        2.77        5.77      7.71 o 
   1  14   3       69.09      103.22     17.03 o 
   2  14   3        7.77        2.19     10.95 o 
   3  14   3      100.77      107.27     24.08 o 
 -10   0   4       67.13       78.64     13.92 o 
  -8   0   4      377.56      393.13     22.44 o 
  -6   0   4      538.19      449.79     20.29 o 
  -4   0   4       37.51       54.20      7.15 o 
  -2   0   4     5101.57     5026.94     64.58 o 
   0   0   4     2751.84     3200.47    204.42 o 
   2   0   4        2.05        1.80      1.31 o 
   4   0   4        0.30        2.82      2.32 o 
   6   0   4      353.55      362.43     17.75 o 
   8   0   4      624.02      592.85     26.57 o 
  10   0   4      148.39      153.24     27.36 o 
 -10   1   4        2.78        2.71      4.25 o 
  -9   1   4        2.53        2.44      3.85 o 
  -8   1   4        0.28       -0.28      3.14 o 
  -7   1   4        4.39        2.79      3.04 o 
  -6   1   4       13.35       11.91      3.38 o 
  -5   1   4      302.47      226.17      8.22 o 
  -4   1   4      193.33      187.94      7.65 o 
  -3   1   4        4.79        6.08      1.48 o 
  -2   1   4      554.19      483.94     15.01 o 
  -1   1   4     3224.68     3501.25    122.08 o 
   0   1   4     6264.63     7039.49    196.23 o 
   1   1   4     2217.28     2450.97     61.11 o 
   2   1   4     3175.45     3229.67    127.82 o 
   3   1   4       91.80       79.69      5.77 o 
   4   1   4      436.46      416.16     10.90 o 
   5   1   4      309.22      333.66      8.60 o 
   6   1   4       23.77       33.12      4.77 o 
   7   1   4      180.48      184.37      9.66 o 
   8   1   4       13.94       17.87      5.55 o 
   9   1   4       25.53       25.23      6.26 o 
  10   1   4        7.82        5.98      5.77 o 
 -10   2   4        3.76        8.68      5.51 o 
  -9   2   4      112.84      128.66     11.79 o 
  -8   2   4        0.06       -1.73      2.84 o 
  -7   2   4      176.26      156.57     10.39 o 
  -6   2   4      462.96      455.66     23.35 o 
  -5   2   4      105.22       75.68      6.19 o 
  -4   2   4      253.11      269.94     10.08 o 
  -3   2   4     1713.84     1816.57     67.86 o 
  -2   2   4      180.71      170.15      8.93 o 
  -1   2   4     4258.08     4635.54    261.98 o 
   0   2   4      108.05      129.29      5.89 o 
   1   2   4     6579.36     7117.07    150.88 o 
   2   2   4       13.10       13.83      1.68 o 
   3   2   4        1.27       19.70      9.24 o 
   4   2   4      445.01      386.18     13.27 o 
   5   2   4      142.67      137.94      5.86 o 
   6   2   4       78.53       65.23      6.28 o 
   7   2   4      278.39      219.92     12.90 o 
   8   2   4       16.66       17.31      5.18 o 
   9   2   4      119.33      126.09     13.72 o 
  10   2   4        0.00       -0.78      4.07 o 
 -10   3   4       16.78       25.58      6.67 o 
  -9   3   4       59.86       63.71      9.73 o 
  -8   3   4        0.94        3.74      3.20 o 
  -7   3   4        3.42        1.45      2.72 o 
  -6   3   4      199.41      184.43      8.43 o 
  -5   3   4      137.98      134.31     10.82 o 
  -4   3   4      640.27      579.86     27.89 o 
  -3   3   4     1024.41     1032.28     43.68 o 
  -2   3   4        8.84       10.69      1.83 o 
  -1   3   4      181.73      181.06      9.86 o 
   0   3   4     7473.75     7403.81    269.23 o 
   1   3   4     1997.63     1969.82     38.94 o 
   2   3   4      616.10      523.20     28.52 o 
   3   3   4       83.89       87.37      3.75 o 
   4   3   4       51.33       82.31      6.16 o 
   5   3   4        0.52        2.50      1.51 o 
   6   3   4      733.61      696.84     25.70 o 
   7   3   4      388.65      416.59     18.10 o 
   8   3   4      290.80      291.75     17.53 o 
   9   3   4       40.08       50.28      8.65 o 
  10   3   4       23.85       13.26      5.31 o 
 -10   4   4       59.58       73.66     14.20 o 
  -9   4   4        8.37        6.11      5.99 o 
  -8   4   4      188.01      171.49     16.91 o 
  -7   4   4       12.89       11.91      4.40 o 
  -6   4   4     1657.31     1669.67     90.69 o 
  -5   4   4       34.01       36.50      4.78 o 
  -4   4   4     1224.08     1304.67     37.65 o 
  -3   4   4       42.14       71.62      4.91 o 
  -2   4   4      138.65      185.01      6.16 o 
  -1   4   4      208.84      181.73      8.07 o 
   0   4   4     4342.03     4707.82     91.94 o 
   1   4   4       33.93       50.47      2.34 o 
   2   4   4     8818.67     9768.25    306.05 o 
   3   4   4       56.67       72.77      4.42 o 
   4   4   4      723.97      768.80     20.26 o 
   5   4   4       24.65       27.38      4.26 o 
   6   4   4      742.84      723.59     22.47 o 
   7   4   4       27.75       24.62      6.22 o 
   8   4   4       19.90       16.84      5.45 o 
   9   4   4        0.43        2.11      4.35 o 
  10   4   4        4.47        4.70      4.64 o 
 -10   5   4        0.35       -1.29      7.36 o 
  -9   5   4       13.84       21.32      7.76 o 
  -8   5   4       22.84       22.62      7.71 o 
  -7   5   4        6.24        7.93      3.99 o 
  -6   5   4      374.84      357.90     18.00 o 
  -5   5   4      287.98      301.38     17.38 o 
  -4   5   4      523.92      495.76     12.99 o 
  -3   5   4        1.83        5.56      2.21 o 
  -2   5   4      250.58      313.75      9.01 o 
  -1   5   4      374.52      352.79     11.30 o 
   0   5   4     4371.56     4577.27     94.08 o 
   1   5   4     2686.35     2615.61     78.22 o 
   2   5   4      495.97      470.53     17.71 o 
   3   5   4        1.10        3.15      1.66 o 
   4   5   4      568.48      512.28     17.77 o 
   5   5   4       74.87       96.45      7.81 o 
   6   5   4      971.25      938.36     37.13 o 
   7   5   4      524.41      507.11     20.56 o 
   8   5   4      181.79      193.81     14.31 o 
   9   5   4       10.41       15.61      5.91 o 
  -9   6   4       97.38      124.30     18.18 o 
  -8   6   4        4.80        8.76      5.60 o 
  -7   6   4      754.78      733.26     24.26 o 
  -6   6   4      490.15      478.42     21.30 o 
  -5   6   4     1205.58     1102.36     67.43 o 
  -4   6   4      113.94       91.02      6.56 o 
  -3   6   4        1.29        3.23      1.88 o 
  -2   6   4      316.63      276.89     12.01 o 
  -1   6   4       30.62       27.06      2.61 o 
   0   6   4      286.68      289.25      8.62 o 
   1   6   4     1161.75     1320.31     45.96 o 
   2   6   4      106.08      136.88      9.95 o 
   3   6   4     1215.68     1299.28     56.63 o 
   4   6   4       47.72       43.96      5.79 o 
   5   6   4     1087.91     1077.36     33.57 o 
   6   6   4      477.31      442.09     17.34 o 
   7   6   4      342.76      325.00     16.84 o 
   8   6   4       10.86       12.82      5.44 o 
   9   6   4       33.34       38.28      8.61 o 
  -9   7   4      103.40       89.21     20.25 o 
  -8   7   4       25.85       24.63     12.04 o 
  -7   7   4      223.31      224.29     17.79 o 
  -6   7   4       58.92       56.58     10.60 o 
  -5   7   4     1142.77     1125.23     35.37 o 
  -4   7   4      841.16      783.37     27.86 o 
  -3   7   4      445.99      394.61     14.44 o 
  -2   7   4      402.57      389.93     44.05 o 
  -1   7   4        3.40        5.33      2.10 o 
   0   7   4     1573.64     1558.89     25.36 o 
   1   7   4      592.40      535.78     17.77 o 
   2   7   4      118.69      104.79      7.61 o 
   3   7   4      187.04      189.15      9.16 o 
   4   7   4       45.98       42.18      6.52 o 
   5   7   4     1087.28      979.44     73.09 o 
   6   7   4       64.59       67.66      7.73 o 
   7   7   4      164.76      176.00     12.93 o 
   8   7   4       68.31       85.01     11.09 o 
   9   7   4       31.64       34.52     11.59 o 
  -8   8   4       43.07       42.14     16.42 o 
  -7   8   4       64.95       49.85     10.75 o 
  -6   8   4        0.26        0.32      4.60 o 
  -5   8   4      424.82      362.25     20.89 o 
  -4   8   4       74.90       64.70     10.60 o 
  -3   8   4      224.90      188.95     13.70 o 
  -2   8   4      882.90      828.87     36.96 o 
  -1   8   4      608.55      581.29     19.62 o 
   0   8   4      440.15      416.89     22.36 o 
   1   8   4      376.30      377.90     14.11 o 
   2   8   4       78.96       69.48      6.79 o 
   3   8   4       91.10      105.87      7.79 o 
   4   8   4        0.38        0.72      2.90 o 
   5   8   4      500.40      484.54     24.81 o 
   6   8   4        7.91       13.60      5.05 o 
   7   8   4      187.73      189.60     19.53 o 
   8   8   4       75.54       80.63     14.87 o 
  -8   9   4        6.53       16.42     12.59 o 
  -7   9   4       23.43       19.17      6.30 o 
  -6   9   4      124.78      143.93     17.36 o 
  -5   9   4       12.16       15.63      6.84 o 
  -4   9   4     1366.05     1258.35     38.86 o 
  -3   9   4      472.78      472.16     24.63 o 
  -2   9   4      310.08      316.38     14.82 o 
  -1   9   4     1409.15     1374.68     44.47 o 
   0   9   4      498.30      471.58     20.01 o 
   1   9   4      789.27      743.09     45.82 o 
   2   9   4       67.95       77.10      9.70 o 
   3   9   4      221.93      213.62     11.74 o 
   4   9   4       52.53       45.76      7.25 o 
   5   9   4        8.61       11.14      4.31 o 
   6   9   4       45.12       40.43      7.37 o 
   7   9   4        8.03       14.97      4.98 o 
   8   9   4        3.48        6.38      7.11 o 
  -7  10   4        0.37       10.29      5.77 o 
  -6  10   4        0.32        3.61      4.73 o 
  -5  10   4       13.20        6.76      5.38 o 
  -4  10   4        1.04        2.45      4.34 o 
  -3  10   4       41.17       43.50      7.21 o 
  -2  10   4       36.55       36.98      6.40 o 
  -1  10   4      287.63      245.92     13.46 o 
   0  10   4        8.31        5.87      3.24 o 
   1  10   4       55.69       55.12      7.89 o 
   2  10   4       67.04       56.46      8.09 o 
   3  10   4       84.66       83.35     12.47 o 
   4  10   4       78.83       77.09     12.37 o 
   5  10   4      100.70       88.25     13.73 o 
   6  10   4        4.59        5.54      4.85 o 
   7  10   4        0.71        5.67      7.94 o 
  -7  11   4       11.75        4.53      5.47 o 
  -6  11   4      104.61      112.48     15.85 o 
  -5  11   4      167.79      181.30     20.08 o 
  -4  11   4        5.31       14.83      6.31 o 
  -3  11   4      224.03      219.71     13.36 o 
  -2  11   4       67.36       73.72     12.19 o 
  -1  11   4       24.06       24.17      7.48 o 
   0  11   4        1.79        3.86      3.49 o 
   1  11   4        0.68       -1.83      4.21 o 
   2  11   4      136.00      111.21     11.51 o 
   3  11   4        3.05        7.11      4.64 o 
   4  11   4        0.66       -0.47      3.94 o 
   5  11   4        0.61       -0.55      4.26 o 
   6  11   4        4.99       11.86      5.38 o 
  -6  12   4        5.88       11.74      5.13 o 
  -5  12   4        6.27        7.96      5.38 o 
  -4  12   4       10.37       21.04      6.05 o 
  -3  12   4       39.65       41.05     14.23 o 
  -2  12   4        0.03        0.00      4.64 o 
  -1  12   4        0.13        2.45      4.83 o 
   0  12   4        3.27       -1.31      4.44 o 
   1  12   4        1.90        2.83      3.41 o 
   2  12   4       13.02        9.67      4.40 o 
   3  12   4      168.36      178.33     17.62 o 
   4  12   4        0.98        3.96      4.99 o 
   5  12   4       43.69       61.15     11.22 o 
  -4  13   4       52.27       62.39     15.87 o 
  -3  13   4       50.86       93.04     21.89 o 
  -2  13   4       17.14       14.58      8.76 o 
  -1  13   4        8.67       11.55      7.09 o 
   0  13   4       68.12       61.00     12.54 o 
   1  13   4        0.99       -4.22      5.25 o 
   2  13   4       41.12       58.57     10.52 o 
   3  13   4        0.35        4.71      4.83 o 
   4  13   4        9.32       12.04      5.21 o 
  -2  14   4       32.36       33.39     10.60 o 
  -1  14   4       11.95       16.57      8.41 o 
   0  14   4        1.30       -0.55      6.58 o 
   1  14   4        2.92       10.24      7.87 o 
   2  14   4       21.20       25.18     14.78 o 
  -9   0   5       13.01        6.15      6.28 o 
  -7   0   5      357.17      328.80     19.35 o 
  -5   0   5      756.84      660.85     48.44 o 
  -3   0   5     3799.09     3378.43    105.90 o 
  -1   0   5    12749.79    14355.65    120.41 o 
   1   0   5     3900.85     4379.36     37.27 o 
   3   0   5      216.80      202.07     21.07 o 
   5   0   5      143.44      134.36      9.97 o 
   7   0   5      138.75      146.11     12.85 o 
   9   0   5      211.49      185.53     27.91 o 
 -10   1   5      145.19      161.16     14.61 o 
  -9   1   5       19.22       14.71      4.99 o 
  -8   1   5      147.21      150.04     11.88 o 
  -7   1   5       34.79       43.10      6.22 o 
  -6   1   5       39.99       38.57      5.43 o 
  -5   1   5      248.05      227.73     10.51 o 
  -4   1   5     5682.68     5627.04    105.38 o 
  -3   1   5     1999.28     2066.96     62.72 o 
  -2   1   5     2736.61     2870.80     84.29 o 
  -1   1   5     3991.51     4542.85    217.82 o 
   0   1   5    10536.39    11996.40    411.99 o 
   1   1   5      880.69     1000.42     36.74 o 
   2   1   5     1086.05     1105.93     50.79 o 
   3   1   5      116.05      108.19      5.69 o 
   4   1   5     3340.77     3221.38     75.60 o 
   5   1   5      702.15      630.21     16.61 o 
   6   1   5      505.03      515.23     15.64 o 
   7   1   5       16.65       22.82      4.48 o 
   8   1   5        8.40        9.02      4.31 o 
   9   1   5        0.15        2.45      4.08 o 
  10   1   5       31.23       38.80      8.55 o 
 -10   2   5       38.60       37.47      8.50 o 
  -9   2   5        6.29       12.23      4.76 o 
  -8   2   5       23.20       24.29      5.15 o 
  -7   2   5       47.41       54.01      6.83 o 
  -6   2   5      431.71      381.67     13.60 o 
  -5   2   5       93.05      110.27      6.36 o 
  -4   2   5      969.69      991.71     35.15 o 
  -3   2   5     1633.70     1734.22     53.40 o 
  -2   2   5      309.70      288.11     14.06 o 
  -1   2   5      178.61      186.95     10.40 o 
   0   2   5      135.00      141.67      6.01 o 
   1   2   5      525.55      565.27     13.84 o 
   2   2   5     4484.67     4641.73    151.43 o 
   3   2   5       77.95       95.64      4.51 o 
   4   2   5      464.73      461.15     11.25 o 
   5   2   5        3.30        5.95      1.66 o 
   6   2   5      165.77      174.17      8.55 o 
   7   2   5       13.19       13.65      4.43 o 
   8   2   5       34.98       31.18      6.40 o 
   9   2   5        5.00       11.54      5.31 o 
  10   2   5        0.20       -2.27      5.25 o 
 -10   3   5        0.95       14.44      6.55 o 
  -9   3   5       83.53       80.60     14.09 o 
  -8   3   5      160.93      147.49     12.39 o 
  -7   3   5       13.70       11.18      3.98 o 
  -6   3   5     1019.61      927.76     38.00 o 
  -5   3   5     2510.93     2460.79    130.11 o 
  -4   3   5     1984.29     1917.92     70.91 o 
  -3   3   5     3972.91     4175.00    166.21 o 
  -2   3   5     1570.92     1684.79     88.87 o 
  -1   3   5      243.35      213.61     12.94 o 
   0   3   5      844.52      892.06     21.09 o 
   1   3   5      165.86      134.22      4.62 o 
   2   3   5      422.18      436.66     18.49 o 
   3   3   5      186.77      241.67     12.80 o 
   4   3   5       40.64       63.05      4.24 o 
   5   3   5      164.45      119.13     15.80 o 
   6   3   5      285.22      266.50     13.54 o 
   7   3   5       53.44       53.02      8.41 o 
   8   3   5      115.40      146.88     14.05 o 
   9   3   5       25.59       25.20      6.58 o 
  10   3   5        2.39        1.12      4.60 o 
 -10   4   5        8.77       13.85      6.96 o 
  -9   4   5      133.78      143.24     18.92 o 
  -8   4   5        3.96       10.99      4.23 o 
  -7   4   5      341.82      374.87     16.63 o 
  -6   4   5      240.73      211.99     13.82 o 
  -5   4   5      415.57      403.92     27.02 o 
  -4   4   5       95.38       78.92      7.30 o 
  -3   4   5       67.68      105.55      9.38 o 
  -2   4   5       74.98       77.97      5.52 o 
  -1   4   5     1343.22     1528.64     95.34 o 
   0   4   5        3.04        3.31      1.33 o 
   1   4   5     2133.69     2260.59     52.37 o 
   2   4   5      266.61      324.71     13.32 o 
   3   4   5     3472.29     3540.79    174.98 o 
   4   4   5       90.09       66.68      6.84 o 
   5   4   5      646.70      627.10     16.11 o 
   6   4   5      892.12      845.11     36.23 o 
   7   4   5       36.95       42.64      7.54 o 
   8   4   5       90.92       90.32     11.19 o 
   9   4   5        0.39       -1.30      4.01 o 
  10   4   5       32.40       36.06      7.55 o 
 -10   5   5       39.91       59.87     11.84 o 
  -9   5   5      147.17      171.89     20.08 o 
  -8   5   5        0.30        6.02      5.03 o 
  -7   5   5       21.71       25.04      4.66 o 
  -6   5   5       11.19       12.79      3.38 o 
  -5   5   5      420.56      392.56     21.37 o 
  -4   5   5      303.19      349.19     19.36 o 
  -3   5   5      338.48      380.28     15.22 o 
  -2   5   5      158.84      160.84      5.94 o 
  -1   5   5      725.23      676.39     46.52 o 
   0   5   5      528.75      567.27     11.45 o 
   1   5   5     1462.72     1347.24     61.52 o 
   2   5   5      385.91      479.94     15.15 o 
   3   5   5       48.68       56.29      4.44 o 
   4   5   5        5.43       11.98      3.88 o 
   5   5   5      217.58      207.40     13.52 o 
   6   5   5        1.33        4.56      3.14 o 
   7   5   5      314.33      329.50     21.16 o 
   8   5   5       53.95       57.08      9.11 o 
   9   5   5       14.80       17.95      7.38 o 
  -9   6   5      252.58      270.58     22.02 o 
  -8   6   5       13.98       18.65      6.93 o 
  -7   6   5      130.52      118.97     12.00 o 
  -6   6   5        1.00        3.87      2.58 o 
  -5   6   5      296.69      256.39     11.63 o 
  -4   6   5      371.80      350.51     14.52 o 
  -3   6   5        2.83        3.85      1.81 o 
  -2   6   5       40.16       86.35      5.56 o 
  -1   6   5       75.43       55.62     23.40 o 
   0   6   5     1122.34     1339.40     26.15 o 
   1   6   5      410.45      501.38     17.30 o 
   2   6   5     1064.57     1167.71     66.12 o 
   3   6   5      324.69      375.63     15.75 o 
   4   6   5      531.42      475.51     17.57 o 
   5   6   5      189.49      185.37      9.57 o 
   6   6   5        0.04        5.45      2.97 o 
   7   6   5      203.40      184.52     13.35 o 
   8   6   5       34.10       39.52      8.02 o 
   9   6   5       49.77       62.00     10.16 o 
  -9   7   5        8.19       13.68     10.95 o 
  -8   7   5       64.35       54.18     16.97 o 
  -7   7   5       13.79       25.43      7.76 o 
  -6   7   5      105.48       98.95     15.60 o 
  -5   7   5       36.21       59.34      7.63 o 
  -4   7   5      549.34      600.04     33.07 o 
  -3   7   5      349.66      335.93     26.81 o 
  -2   7   5      349.96      412.14     30.05 o 
  -1   7   5       58.25       30.72     14.51 o 
   0   7   5      417.27      365.25     10.50 o 
   1   7   5       95.28       91.20      7.89 o 
   2   7   5      716.67      696.84     45.57 o 
   3   7   5      113.40      103.08      8.10 o 
   4   7   5       37.36       32.77      6.21 o 
   5   7   5      167.72      167.95     12.17 o 
   6   7   5       49.92       48.81      7.76 o 
   7   7   5       22.82       22.24      7.32 o 
   8   7   5        0.79        4.13      5.99 o 
   9   7   5       12.41       12.55      9.04 o 
  -8   8   5       69.97       88.66     22.44 o 
  -7   8   5       25.43       29.58      8.70 o 
  -6   8   5       15.84       19.63      5.58 o 
  -5   8   5        0.47       -0.35      6.29 o 
  -4   8   5        9.17        7.07      4.60 o 
  -3   8   5      398.67      361.16     14.68 o 
  -2   8   5        3.16        9.80      3.26 o 
  -1   8   5      365.16      314.26     13.24 o 
   0   8   5      195.68      184.08     10.28 o 
   1   8   5       97.37      116.55      8.88 o 
   2   8   5        0.15        4.12      2.81 o 
   3   8   5      295.30      275.97     14.46 o 
   4   8   5        0.04        2.88      3.36 o 
   5   8   5       70.06       65.39      8.93 o 
   6   8   5        2.48        7.17      3.69 o 
   7   8   5        5.87        5.75      5.80 o 
   8   8   5       52.41       82.39     15.25 o 
  -8   9   5        0.07        0.00     10.40 o 
  -7   9   5        2.43        5.47      6.19 o 
  -6   9   5       59.37       58.22     11.20 o 
  -5   9   5       42.77       52.24     10.98 o 
  -4   9   5      186.04      182.07     14.96 o 
  -3   9   5       27.20       31.99      7.94 o 
  -2   9   5       79.12       86.02      7.45 o 
  -1   9   5       70.50       75.58      6.73 o 
   0   9   5      356.04      365.58     18.31 o 
   1   9   5       33.01       35.22      8.04 o 
   2   9   5      161.91      152.96      9.33 o 
   3   9   5        0.16        2.31      3.26 o 
   4   9   5       35.88       28.46      6.32 o 
   5   9   5        2.30        8.21      4.07 o 
   6   9   5        0.20        1.01      3.36 o 
   7   9   5        5.97       20.40      5.46 o 
   8   9   5        9.92       10.03      8.10 o 
  -7  10   5       38.39       38.58     10.75 o 
  -6  10   5        3.71        5.17      4.73 o 
  -5  10   5       34.37       41.77      8.94 o 
  -4  10   5        0.95       -1.22      4.05 o 
  -3  10   5       49.10       53.35      9.65 o 
  -2  10   5      278.37      267.34     13.30 o 
  -1  10   5        0.00        2.41      2.81 o 
   0  10   5       49.96       44.95      5.75 o 
   1  10   5       15.79       12.83      4.57 o 
   2  10   5       42.30       44.97      6.07 o 
   3  10   5      144.98      116.17     11.46 o 
   4  10   5       67.19       65.66      9.56 o 
   5  10   5        0.12        1.80      4.05 o 
   6  10   5        1.42        2.02      4.05 o 
   7  10   5       84.29       98.85     14.51 o 
  -6  11   5        1.59        3.74      5.65 o 
  -5  11   5       33.27       31.74      8.65 o 
  -4  11   5       20.60       12.37      5.46 o 
  -3  11   5      101.45       85.74     12.86 o 
  -2  11   5       34.94       46.12      9.73 o 
  -1  11   5      211.86      183.44     16.91 o 
   0  11   5      218.13      229.45     13.67 o 
   1  11   5       31.40       30.33      5.94 o 
   2  11   5        4.89        9.16      4.08 o 
   3  11   5        4.89       10.22      4.83 o 
   4  11   5        3.00        2.14      4.34 o 
   5  11   5        0.69       -5.47      4.20 o 
   6  11   5       36.66       47.29      9.73 o 
  -6  12   5      108.44      136.27     16.59 o 
  -5  12   5        5.81       17.08      5.77 o 
  -4  12   5        0.90        4.93      7.11 o 
  -3  12   5       57.87       54.73     16.42 o 
  -2  12   5       30.91       26.14      7.48 o 
  -1  12   5       34.09       39.01      9.04 o 
   0  12   5       81.77       91.62     13.92 o 
   1  12   5       18.91       22.80      5.75 o 
   2  12   5       10.91       17.81      5.10 o 
   3  12   5       34.86       36.43      8.55 o 
   4  12   5        0.72       10.00      4.83 o 
   5  12   5        1.35        7.18      4.73 o 
  -4  13   5        0.04        2.19      6.57 o 
  -3  13   5       33.26       41.05     14.78 o 
  -2  13   5       97.13      101.21     15.85 o 
  -1  13   5      107.62      113.85     16.75 o 
   0  13   5       19.47       17.21      7.62 o 
   1  13   5      390.33      430.48     26.67 o 
   2  13   5       12.70        7.86      5.21 o 
   3  13   5        7.35       10.75      5.91 o 
   4  13   5        0.53       -1.33      5.47 o 
  -2  14   5        3.04       -5.77      8.76 o 
  -1  14   5        0.07       -3.32      6.02 o 
   0  14   5       20.93       13.41      8.13 o 
   1  14   5       27.27       40.58     12.37 o 
   2  14   5        5.15       -2.19      9.85 o 
 -10   0   6        9.40        7.94      6.68 o 
  -8   0   6      323.27      325.25     20.90 o 
  -6   0   6        9.46       10.05      5.21 o 
  -4   0   6      144.99      112.96      8.70 o 
  -2   0   6      192.88      196.48     13.14 o 
   0   0   6    30253.84    34191.92   1585.80 o 
   2   0   6    16108.58    18146.84   1118.13 o 
   4   0   6     4208.67     4375.13    248.75 o 
   6   0   6       35.77       34.90      7.09 o 
   8   0   6      700.41      694.52     44.33 o 
  10   0   6      124.73      142.30     26.82 o 
 -10   1   6        5.21        5.36      4.50 o 
  -9   1   6        3.24        0.43      4.19 o 
  -8   1   6       10.57       10.55      4.13 o 
  -7   1   6       24.44       28.90      5.44 o 
  -6   1   6        4.17        5.60      2.80 o 
  -5   1   6      147.80      146.22      7.84 o 
  -4   1   6       11.96       18.24      4.11 o 
  -3   1   6      877.34      811.99     36.20 o 
  -2   1   6      678.15      745.98     36.12 o 
  -1   1   6      338.55      313.41     10.60 o 
   0   1   6     3023.34     3343.08    144.31 o 
   1   1   6     5807.37     6392.65     42.82 o 
   2   1   6     3062.70     2998.12     88.24 o 
   3   1   6        3.53        9.56      1.89 o 
   4   1   6       34.54       29.22      3.72 o 
   5   1   6      597.36      518.70     21.88 o 
   6   1   6       23.22       26.10      4.44 o 
   7   1   6      206.42      186.86     11.83 o 
   8   1   6       29.25       49.24      9.03 o 
   9   1   6       15.04       21.05      6.97 o 
  10   1   6        2.61       14.91      5.52 o 
 -10   2   6       16.92       23.80      5.73 o 
  -9   2   6      246.40      296.87     21.08 o 
  -8   2   6       45.74       44.90      6.65 o 
  -7   2   6      306.15      297.91     13.13 o 
  -6   2   6       18.39       23.26      4.29 o 
  -5   2   6      566.12      545.34     26.31 o 
  -4   2   6     1235.29     1169.35     33.65 o 
  -3   2   6       17.53       33.33      3.79 o 
  -2   2   6      111.13      132.00      6.60 o 
  -1   2   6     1401.73     1387.22     74.39 o 
   0   2   6       80.94       76.41      3.65 o 
   1   2   6     4122.04     4850.48    103.80 o 
   2   2   6      649.53      722.22     27.41 o 
   3   2   6      806.28      833.28     35.31 o 
   4   2   6      414.31      409.65     10.70 o 
   5   2   6       11.40        6.58      2.42 o 
   6   2   6       49.82       48.52      7.18 o 
   7   2   6      447.04      418.49     17.97 o 
   8   2   6       32.42       26.16      6.27 o 
   9   2   6       73.51       95.29     11.95 o 
  10   2   6       19.97       27.27      9.04 o 
 -10   3   6       44.22       37.82     12.04 o 
  -9   3   6       11.00       20.48      5.68 o 
  -8   3   6       19.27       22.19      5.99 o 
  -7   3   6      290.77      260.54     19.49 o 
  -6   3   6      545.95      510.99     20.22 o 
  -5   3   6      179.25      155.88      8.80 o 
  -4   3   6       56.36       59.74      5.47 o 
  -3   3   6      266.06      258.03      9.95 o 
  -2   3   6      737.02      674.98     34.21 o 
  -1   3   6      465.38      399.71     17.72 o 
   0   3   6     1571.75     1452.28     51.15 o 
   1   3   6      578.68      561.53     15.60 o 
   2   3   6      768.04      750.23     20.54 o 
   3   3   6       21.10       21.18      3.58 o 
   4   3   6       13.24       12.21      2.29 o 
   5   3   6       29.00       32.79      5.54 o 
   6   3   6       26.74       24.52      5.24 o 
   7   3   6      156.90      157.54     11.79 o 
   8   3   6        0.00        2.75      3.40 o 
   9   3   6        3.39        6.25      4.48 o 
  10   3   6        3.97        8.27      4.78 o 
 -10   4   6       84.26      104.54     16.42 o 
  -9   4   6       57.56       52.08     11.80 o 
  -8   4   6      167.80      170.92     13.20 o 
  -7   4   6        3.21        5.21      3.10 o 
  -6   4   6      488.36      446.96     18.88 o 
  -5   4   6      171.55      175.50      8.58 o 
  -4   4   6       12.32       17.75      3.25 o 
  -3   4   6        0.05        1.96      1.53 o 
  -2   4   6     1113.06     1281.55     56.66 o 
  -1   4   6       30.63       33.54      4.18 o 
   0   4   6      770.07      985.66     22.59 o 
   1   4   6      698.00      667.49     13.18 o 
   2   4   6      383.25      545.19     15.64 o 
   3   4   6      988.55      962.87     52.98 o 
   4   4   6       90.20       95.29      7.63 o 
   5   4   6       88.99       91.14      8.91 o 
   6   4   6      925.32      862.50     32.24 o 
   7   4   6      178.89      179.07     12.62 o 
   8   4   6      118.03      127.20     13.25 o 
   9   4   6       17.08       21.97      6.36 o 
  -9   5   6       33.37       43.70     10.98 o 
  -8   5   6        0.06        0.97      5.20 o 
  -7   5   6       70.58       76.33      7.91 o 
  -6   5   6       27.84       35.76      5.50 o 
  -5   5   6       32.34       43.21      5.49 o 
  -4   5   6       20.71       17.66      3.32 o 
  -3   5   6       23.86       24.70      3.39 o 
  -2   5   6      177.56      192.14      9.96 o 
  -1   5   6      327.40      300.13     19.69 o 
   0   5   6      155.90      122.12      5.54 o 
   1   5   6      961.57      899.13     28.89 o 
   2   5   6      638.96      722.63     35.00 o 
   3   5   6       31.30       51.66      4.64 o 
   4   5   6      938.60      862.91     37.50 o 
   5   5   6      222.12      214.56      9.96 o 
   6   5   6     1164.48     1056.51     32.77 o 
   7   5   6        2.11       -0.35      3.30 o 
   8   5   6       71.90       86.09     10.94 o 
   9   5   6        5.27        7.58      5.51 o 
  -9   6   6        8.52        0.00      6.57 o 
  -8   6   6       25.23       15.87      9.85 o 
  -7   6   6      203.91      197.89     13.40 o 
  -6   6   6      280.46      283.87     12.00 o 
  -5   6   6        0.35        1.26      2.52 o 
  -4   6   6      298.31      303.72     17.21 o 
  -3   6   6      815.64      872.30     28.18 o 
  -2   6   6      610.85      676.93     26.68 o 
  -1   6   6      580.38      692.45     27.58 o 
   0   6   6       49.71       67.83      6.72 o 
   1   6   6      533.65      671.23     19.99 o 
   2   6   6     1336.69     1298.55     84.58 o 
   3   6   6       32.65       28.37      3.65 o 
   4   6   6      461.23      456.58     25.19 o 
   5   6   6       75.39       86.89      8.37 o 
   6   6   6      469.89      472.48     16.14 o 
   7   6   6      278.98      291.92     15.93 o 
   8   6   6        0.82        2.53      4.01 o 
   9   6   6      125.70      149.17     15.79 o 
  -9   7   6       15.30       37.22     15.87 o 
  -8   7   6        4.94        2.19      8.76 o 
  -7   7   6       10.50       20.53      6.70 o 
  -6   7   6        3.69        7.84      4.83 o 
  -5   7   6      216.08      200.89     11.85 o 
  -4   7   6       19.83       18.03      4.72 o 
  -3   7   6       25.21       25.33      4.94 o 
  -2   7   6       16.14       17.31      3.77 o 
  -1   7   6      340.31      291.20     10.12 o 
   0   7   6     1188.69     1167.56     30.05 o 
   1   7   6       43.91       33.04      5.15 o 
   2   7   6      251.03      247.47     11.76 o 
   3   7   6       96.18       85.11      8.13 o 
   4   7   6       43.92       43.93      6.79 o 
   5   7   6      834.45      756.89     37.79 o 
   6   7   6       29.39       39.65      7.25 o 
   7   7   6       44.06       54.69     16.42 o 
   8   7   6       15.86       21.10      8.40 o 
   9   7   6        8.79       13.73      8.70 o 
  -8   8   6       92.65      108.91     24.08 o 
  -7   8   6        7.36        6.02      5.80 o 
  -6   8   6       80.31       84.02     12.86 o 
  -5   8   6      373.15      318.62     28.73 o 
  -4   8   6        5.31       11.09      3.77 o 
  -3   8   6      136.51      135.57     11.57 o 
  -2   8   6       33.93       42.24      6.07 o 
  -1   8   6      363.04      351.80     11.79 o 
   0   8   6      147.95      139.94     10.62 o 
   1   8   6       59.83       69.63      9.06 o 
   2   8   6      924.02      862.08     67.10 o 
   3   8   6       34.95       36.73      5.62 o 
   4   8   6       91.07       87.26      9.75 o 
   5   8   6      170.14      171.12     15.69 o 
   6   8   6        2.19        1.03      3.54 o 
   7   8   6       17.23       12.59      6.97 o 
   8   8   6       58.91       83.30     17.51 o 
  -8   9   6       29.32       31.20     14.78 o 
  -7   9   6        0.07        4.41      7.39 o 
  -6   9   6       42.35       49.33     12.59 o 
  -5   9   6       15.43       17.79      6.58 o 
  -4   9   6      230.56      221.35     16.80 o 
  -3   9   6       62.42       68.36      7.99 o 
  -2   9   6        6.55        9.79      2.86 o 
  -1   9   6      232.32      219.82     11.90 o 
   0   9   6       48.10       52.86      6.89 o 
   1   9   6      569.80      549.27     18.64 o 
   2   9   6       24.18       32.85      5.69 o 
   3   9   6      501.47      464.36     37.21 o 
   4   9   6       59.36       58.08     12.11 o 
   5   9   6       53.39       68.69     11.16 o 
   6   9   6       41.72       53.28      8.71 o 
   7   9   6        0.71        1.11      4.78 o 
   8   9   6        0.01        4.27      7.19 o 
  -7  10   6        2.79        2.30      5.99 o 
  -6  10   6       37.94       47.76     10.98 o 
  -5  10   6        1.37        4.70      6.02 o 
  -4  10   6      347.90      352.69     21.58 o 
  -3  10   6       59.02       53.46      9.26 o 
  -2  10   6      297.35      290.12     14.21 o 
  -1  10   6       13.24       15.95      4.21 o 
   0  10   6       71.81       68.99      8.29 o 
   1  10   6      691.73      660.44     49.63 o 
   2  10   6      135.01      155.50     10.12 o 
   3  10   6       91.67       92.06     10.99 o 
   4  10   6       48.15       57.07      8.52 o 
   5  10   6       11.20       18.30      5.39 o 
   6  10   6        3.27        0.90      4.31 o 
   7  10   6       20.88       25.74      6.84 o 
  -6  11   6        1.06        6.72      6.76 o 
  -5  11   6       31.82       31.20      8.51 o 
  -4  11   6        1.47        7.54      4.99 o 
  -3  11   6       79.02       85.33     12.75 o 
  -2  11   6      193.30      191.07     16.24 o 
  -1  11   6        0.22        1.61      2.97 o 
   0  11   6      138.63      130.22     13.81 o 
   1  11   6       29.59       26.50      5.77 o 
   2  11   6      234.49      216.07     14.09 o 
   3  11   6        7.98       12.51      5.25 o 
   4  11   6       11.45       16.68      6.16 o 
   5  11   6      144.89      137.76     17.40 o 
   6  11   6       31.59       37.75      7.29 o 
  -5  12   6       62.82       80.77     10.89 o 
  -4  12   6       11.42       16.42      9.30 o 
  -3  12   6      268.16      268.72     30.10 o 
  -2  12   6        4.16        7.25      5.38 o 
  -1  12   6      173.86      167.54     18.77 o 
   0  12   6        0.53        2.00      3.41 o 
   1  12   6       25.94       17.82      5.20 o 
   2  12   6       25.84       22.03      6.07 o 
   3  12   6       81.57      101.80     14.90 o 
   4  12   6        0.01       -0.55      4.55 o 
   5  12   6       13.56       15.00      5.77 o 
  -4  13   6       81.40       81.55     18.06 o 
  -3  13   6        0.17        1.09      8.21 o 
  -2  13   6       39.91       36.71     10.43 o 
  -1  13   6        6.88       11.68      6.68 o 
   0  13   6       14.78        9.82      7.32 o 
   1  13   6        0.01       -0.68      3.89 o 
   2  13   6       32.14       30.88      7.95 o 
   3  13   6        9.15       20.46      5.91 o 
   4  13   6       83.95       90.97     12.93 o 
  -2  14   6        6.78        7.15      7.69 o 
  -1  14   6       69.69       78.20     15.25 o 
   0  14   6        8.42       15.05      8.90 o 
   1  14   6       31.95       25.95     10.64 o 
   2  14   6       23.17       24.63     14.78 o 
  -9   0   7       37.82       33.39      9.29 o 
  -7   0   7      387.46      299.08     18.77 o 
  -5   0   7     4896.44     4466.75    190.46 o 
  -3   0   7     8599.86     8796.74    110.01 o 
  -1   0   7     7602.09     8911.67     95.23 o 
   1   0   7        1.74        4.01      1.71 o 
   3   0   7      344.28      378.71     41.59 o 
   5   0   7       81.69      122.59     13.14 o 
   7   0   7       38.98       43.34      8.13 o 
   9   0   7       16.30        7.11      7.66 o 
 -10   1   7       56.27       69.23     10.27 o 
  -9   1   7        7.99       11.10      4.54 o 
  -8   1   7       53.49       56.29      7.73 o 
  -7   1   7        0.11        1.48      3.14 o 
  -6   1   7       31.34       41.13      6.74 o 
  -5   1   7      236.90      250.45     15.92 o 
  -4   1   7      900.38      920.00     32.64 o 
  -3   1   7     1500.76     1665.33     71.70 o 
  -2   1   7      400.20      431.99     21.62 o 
  -1   1   7      174.51      192.28     17.51 o 
   0   1   7     1041.43     1222.14     44.37 o 
   1   1   7       25.95       32.41      2.82 o 
   2   1   7      529.62      583.31     17.70 o 
   3   1   7      296.34      304.22     19.51 o 
   4   1   7       36.75       32.59      3.82 o 
   5   1   7      564.99      512.38     16.35 o 
   6   1   7       47.60       49.54      5.85 o 
   7   1   7       51.18       59.14      8.25 o 
   8   1   7        3.44        4.19      3.68 o 
   9   1   7        4.27        6.27      5.60 o 
  10   1   7        2.00        6.65      5.21 o 
 -10   2   7        3.62        6.47      4.78 o 
  -9   2   7       59.75       70.44     10.31 o 
  -8   2   7        2.98        3.64      3.97 o 
  -7   2   7       64.96       66.18      9.03 o 
  -6   2   7      127.69      127.72     14.66 o 
  -5   2   7       69.51       66.60      7.22 o 
  -4   2   7     2662.96     2610.31     79.47 o 
  -3   2   7      128.26      135.08      7.46 o 
  -2   2   7     4295.42     4574.99    173.02 o 
  -1   2   7      166.39      176.55      7.43 o 
   0   2   7     1639.45     1905.12     39.73 o 
   1   2   7     1097.83     1363.03     32.63 o 
   2   2   7     1297.27     1256.75     43.76 o 
   3   2   7      129.88      155.43     11.22 o 
   4   2   7        7.98        7.94      2.11 o 
   5   2   7      417.12      402.97     18.52 o 
   6   2   7        0.29        0.26      2.73 o 
   7   2   7      147.52      150.76     12.90 o 
   8   2   7        1.37        0.55      3.48 o 
   9   2   7        5.00       11.61      5.12 o 
  10   2   7       32.00       32.65      7.87 o 
 -10   3   7        0.03        3.61      6.38 o 
  -9   3   7       81.12       95.64     12.01 o 
  -8   3   7      157.88      158.56     13.33 o 
  -7   3   7       18.64       26.70      6.18 o 
  -6   3   7      132.50      151.86     11.14 o 
  -5   3   7      134.22      138.88      8.53 o 
  -4   3   7       37.61       46.56      5.04 o 
  -3   3   7      341.01      346.69     12.01 o 
  -2   3   7     1493.29     1596.03     80.78 o 
  -1   3   7       41.65       51.82      4.87 o 
   0   3   7     1412.24     1584.01     54.31 o 
   1   3   7      368.62      361.91      6.53 o 
   2   3   7     1287.57     1343.43     63.94 o 
   3   3   7       17.31       15.40      2.06 o 
   4   3   7     1447.13     1389.14     40.84 o 
   5   3   7      573.80      469.01     40.00 o 
   6   3   7      876.21      845.62     37.79 o 
   7   3   7       12.50       12.78      4.72 o 
   8   3   7        5.14        7.02      3.87 o 
   9   3   7        4.99       10.97      5.30 o 
  10   3   7       12.40        7.10      5.47 o 
 -10   4   7        0.01       -1.50      6.62 o 
  -9   4   7        1.60       -5.16      5.25 o 
  -8   4   7        5.18        8.84      4.30 o 
  -7   4   7       16.37       16.62      4.00 o 
  -6   4   7      142.28      138.71      9.00 o 
  -5   4   7      294.65      277.61     10.74 o 
  -4   4   7       96.22      104.43     10.51 o 
  -3   4   7      823.64      729.49     33.24 o 
  -2   4   7       46.62       69.04      8.02 o 
  -1   4   7      123.93      140.96     10.39 o 
   0   4   7        4.20        0.48      1.28 o 
   1   4   7     1419.33     1552.30     29.98 o 
   2   4   7       15.72       27.99      3.11 o 
   3   4   7     1725.14     1648.18    127.25 o 
   4   4   7       92.02       85.86      8.03 o 
   5   4   7       23.64       19.88      4.55 o 
   6   4   7        5.99       10.95      4.16 o 
   7   4   7        4.99        7.77      4.03 o 
   8   4   7        5.19        8.31      4.66 o 
   9   4   7       14.84       19.51      6.09 o 
  -9   5   7        4.35       11.32      7.08 o 
  -8   5   7        0.08        4.38      4.83 o 
  -7   5   7      224.17      233.25     11.58 o 
  -6   5   7       74.64       77.10      7.70 o 
  -5   5   7      195.69      202.78      9.53 o 
  -4   5   7       64.30       86.42      6.46 o 
  -3   5   7        0.13        1.02      1.72 o 
  -2   5   7        1.28        1.19      1.90 o 
  -1   5   7      598.32      632.55     34.54 o 
   0   5   7        5.41       18.87      2.83 o 
   1   5   7      416.58      479.94      7.15 o 
   2   5   7     1677.58     1672.69     53.68 o 
   3   5   7      216.80      188.31      7.43 o 
   4   5   7      805.72      770.51     90.58 o 
   5   5   7      618.69      593.96     28.41 o 
   6   5   7      832.91      756.03     27.41 o 
   7   5   7      296.81      276.19     19.14 o 
   8   5   7       49.28       61.56      9.31 o 
   9   5   7        0.38        3.48      4.97 o 
  -9   6   7       22.66       18.61      9.85 o 
  -8   6   7        0.01        2.74      8.21 o 
  -7   6   7        0.54        3.52      4.44 o 
  -6   6   7        0.94        2.59      2.97 o 
  -5   6   7      268.05      269.13     21.12 o 
  -4   6   7      479.48      434.85     29.35 o 
  -3   6   7       10.63       13.94      3.89 o 
  -2   6   7       33.71       20.23      4.18 o 
  -1   6   7       44.86       56.86      5.23 o 
   0   6   7       19.74       30.38      3.66 o 
   1   6   7       21.64       22.11      4.21 o 
   2   6   7      994.45      966.43     32.74 o 
   3   6   7      133.95      143.99      8.59 o 
   4   6   7      607.82      582.47     28.16 o 
   5   6   7       12.29        9.39      3.23 o 
   6   6   7        6.80        7.77      3.15 o 
   7   6   7       73.59       79.94     10.39 o 
   8   6   7        0.34        2.07      3.97 o 
   9   6   7        9.02       24.35     10.45 o 
  -9   7   7       18.04       19.70     14.23 o 
  -8   7   7        1.34       -2.19      7.66 o 
  -7   7   7       50.03       48.67     10.60 o 
  -6   7   7      237.24      210.06     16.59 o 
  -5   7   7      136.13      142.98     11.09 o 
  -4   7   7      257.78      240.05     12.85 o 
  -3   7   7       93.06      106.09     12.75 o 
  -2   7   7       40.16       30.42      5.07 o 
  -1   7   7        6.42       10.72      2.82 o 
   0   7   7      143.89      142.95      6.95 o 
   1   7   7      442.14      410.35     23.32 o 
   2   7   7      267.40      293.91     16.26 o 
   3   7   7      214.95      230.72     22.26 o 
   4   7   7       38.64       45.53      8.90 o 
   5   7   7      267.36      247.72     27.56 o 
   6   7   7       28.30       23.27      6.00 o 
   7   7   7      105.46      109.20     15.47 o 
   8   7   7        2.02       10.45      7.36 o 
  -8   8   7      123.07      126.43     26.27 o 
  -7   8   7       20.22       20.22      7.23 o 
  -6   8   7        6.06        7.36      5.52 o 
  -5   8   7       11.95       12.25      7.66 o 
  -4   8   7       64.96       56.64      7.79 o 
  -3   8   7      639.39      553.52     32.98 o 
  -2   8   7        3.53       11.20      5.49 o 
  -1   8   7      545.19      423.22     13.19 o 
   0   8   7      681.32      625.22     32.69 o 
   1   8   7       54.83       58.30      7.42 o 
   2   8   7       84.88       73.48      8.06 o 
   3   8   7       39.86       44.19      6.52 o 
   4   8   7       67.41       51.30      7.74 o 
   5   8   7       12.55       18.64      5.04 o 
   6   8   7       79.88       92.03     11.53 o 
   7   8   7       22.07       29.16      9.04 o 
   8   8   7      147.54      172.50     21.86 o 
  -8   9   7       64.51       67.66     11.94 o 
  -7   9   7        4.63        6.52      6.31 o 
  -6   9   7        1.95        5.76      5.21 o 
  -5   9   7      131.22      143.04     16.91 o 
  -4   9   7       13.74       19.22      6.84 o 
  -3   9   7       72.56       69.66      8.28 o 
  -2   9   7       62.30       79.65      7.35 o 
  -1   9   7        0.64        7.44      3.17 o 
   0   9   7      148.11      173.83     10.85 o 
   1   9   7      425.50      432.05     28.31 o 
   2   9   7        6.60       10.35      3.84 o 
   3   9   7       18.00       21.07      6.58 o 
   4   9   7       32.57       26.02      6.03 o 
   5   9   7        5.20        8.54      4.03 o 
   6   9   7       14.69       17.22      5.30 o 
   7   9   7        4.60        5.41      6.28 o 
  -7  10   7       16.12       38.33      9.99 o 
  -6  10   7       72.40       87.41     14.51 o 
  -5  10   7       22.04       18.78      7.08 o 
  -4  10   7       93.38      104.20     14.46 o 
  -3  10   7       13.28       17.16      5.55 o 
  -2  10   7      624.28      596.17     20.90 o 
  -1  10   7      432.04      396.82     16.91 o 
   0  10   7       16.16       16.94      4.49 o 
   1  10   7      974.28      939.67     79.84 o 
   2  10   7        1.80        7.43      3.86 o 
   3  10   7      466.91      441.21     51.36 o 
   4  10   7       19.90       24.65      6.20 o 
   5  10   7        0.06        2.44      4.10 o 
   6  10   7       61.12       73.14     10.58 o 
   7  10   7      126.73      140.58     16.62 o 
  -6  11   7       69.36       97.30     15.74 o 
  -5  11   7        5.95        2.17      5.60 o 
  -4  11   7        0.36       -1.92      4.64 o 
  -3  11   7       36.15       31.20     12.59 o 
  -2  11   7       58.18       72.24     17.51 o 
  -1  11   7        0.29        4.65      4.05 o 
   0  11   7      191.13      191.08     15.42 o 
   1  11   7        1.56        4.14      3.62 o 
   2  11   7       72.97       70.21      9.33 o 
   3  11   7       97.20       82.65     12.96 o 
   4  11   7       18.73       16.09      7.66 o 
   5  11   7       27.53       23.38      9.85 o 
   6  11   7       20.12       30.94      7.54 o 
  -5  12   7        0.50       10.40      8.76 o 
  -4  12   7       19.70       41.59     14.78 o 
  -3  12   7        1.58        5.88      6.16 o 
  -2  12   7       11.07        5.05      5.13 o 
  -1  12   7       26.69       23.81      7.74 o 
   0  12   7        0.03        5.17      3.90 o 
   1  12   7       38.28       30.51      6.75 o 
   2  12   7       11.41       12.04      5.97 o 
   3  12   7       16.66       22.99      6.97 o 
   4  12   7        0.70        5.56      4.99 o 
   5  12   7        5.52       13.76      5.21 o 
  -4  13   7        0.95        4.93      6.02 o 
  -3  13   7        5.54        8.76     11.49 o 
  -2  13   7       29.70       36.93     11.02 o 
  -1  13   7      162.41      186.53     20.96 o 
   0  13   7        7.81       11.49      7.48 o 
   1  13   7      190.35      193.32     15.31 o 
   2  13   7        1.48        0.51      4.78 o 
   3  13   7        3.92       10.66      5.37 o 
   4  13   7        0.90        9.51      4.05 o 
  -2  14   7       18.06       21.09      9.82 o 
  -1  14   7        0.09        8.90      8.31 o 
   0  14   7       25.66       26.06     11.04 o 
   1  14   7       35.63       44.54     12.96 o 
 -10   0   8        1.14        3.28      7.66 o 
  -8   0   8       17.56       33.59      8.70 o 
  -6   0   8       61.92       33.39     10.40 o 
  -4   0   8      807.77      715.32     32.84 o 
  -2   0   8      314.09      273.10     16.97 o 
   0   0   8    12495.99    13689.09    869.11 o 
   2   0   8     5775.81     6524.00    305.39 o 
   4   0   8     1798.08     1810.50    159.26 o 
   6   0   8      326.88      305.63     16.67 o 
   8   0   8      923.88      872.39     50.35 o 
  10   0   8      108.19      100.70     20.80 o 
 -10   1   8       21.43       32.01      7.54 o 
  -9   1   8      116.30      141.83     14.53 o 
  -8   1   8       90.35      101.06     11.87 o 
  -7   1   8      101.70       93.75     10.52 o 
  -6   1   8      812.44      683.74     21.47 o 
  -5   1   8      708.53      617.29     33.17 o 
  -4   1   8     1132.79     1148.81     44.88 o 
  -3   1   8      299.13      271.19     13.35 o 
  -2   1   8      134.61      166.80     11.49 o 
  -1   1   8     1845.83     2301.44     66.22 o 
   0   1   8      647.08      772.44     25.24 o 
   1   1   8      526.88      445.43      9.29 o 
   2   1   8     1277.01     1608.26     41.00 o 
   3   1   8        3.89        8.25      2.05 o 
   4   1   8      419.92      401.60     14.46 o 
   5   1   8       65.75       73.20      6.40 o 
   6   1   8       22.76       22.53      4.50 o 
   7   1   8      126.03      123.91     11.72 o 
   8   1   8        7.14        4.56      3.90 o 
   9   1   8        2.72        5.47      4.60 o 
  10   1   8        8.32       14.74      5.52 o 
 -10   2   8       40.45       59.28      9.66 o 
  -9   2   8      150.44      150.20     15.06 o 
  -8   2   8      147.38      153.02     14.17 o 
  -7   2   8      134.64      141.08     12.41 o 
  -6   2   8      204.84      190.76     11.68 o 
  -5   2   8       93.48       86.08      8.62 o 
  -4   2   8      226.61      224.72     13.35 o 
  -3   2   8      117.83      173.71      8.73 o 
  -2   2   8       76.39       65.53      7.32 o 
  -1   2   8       97.17      104.06     46.52 o 
   0   2   8     4248.98     5004.34    108.90 o 
   1   2   8     6433.99     7245.68    129.16 o 
   2   2   8      198.83      218.67      6.66 o 
   3   2   8     1023.18      973.42     41.55 o 
   4   2   8      129.15      138.60     12.09 o 
   5   2   8        2.26        4.55      2.90 o 
   6   2   8        3.84        5.51      3.26 o 
   7   2   8      828.52      799.72     25.11 o 
   8   2   8       82.62       86.16     10.68 o 
   9   2   8      183.24      203.38     21.62 o 
  10   2   8       52.42       66.84     15.32 o 
 -10   3   8        2.45       10.40      6.36 o 
  -9   3   8        0.46        2.40      4.69 o 
  -8   3   8        6.54        6.08      4.63 o 
  -7   3   8      273.62      259.85     14.43 o 
  -6   3   8      469.54      449.87     19.67 o 
  -5   3   8      329.62      280.72     10.91 o 
  -4   3   8      144.67      151.90      8.37 o 
  -3   3   8      175.35      207.82      9.89 o 
  -2   3   8       85.35      118.79      9.16 o 
  -1   3   8      709.02      704.82     35.84 o 
   0   3   8      279.32      261.61      9.58 o 
   1   3   8        0.62        5.29      1.41 o 
   2   3   8     1502.29     1498.58     45.34 o 
   3   3   8      158.93      179.21      5.89 o 
   4   3   8       19.59       29.21      5.12 o 
   5   3   8       75.78       73.32      8.20 o 
   6   3   8      258.78      259.07     13.74 o 
   7   3   8       10.76       10.75      4.08 o 
   8   3   8      141.18      152.80     14.43 o 
   9   3   8      119.78      128.73     14.24 o 
 -10   4   8       29.82       36.02      9.14 o 
  -9   4   8        7.06        3.52      6.57 o 
  -8   4   8      182.21      210.26     13.85 o 
  -7   4   8       39.19       40.11      5.94 o 
  -6   4   8       87.38       92.77      8.37 o 
  -5   4   8       12.66       16.97      3.63 o 
  -4   4   8      446.77      449.03     26.62 o 
  -3   4   8       12.29       13.03      3.38 o 
  -2   4   8      458.97      486.83     24.32 o 
  -1   4   8        9.80       18.52      3.63 o 
   0   4   8       52.51       38.32      3.81 o 
   1   4   8       14.27       13.30      1.61 o 
   2   4   8      307.86      269.90      8.37 o 
   3   4   8      559.10      629.16     32.05 o 
   4   4   8        1.53        2.68      2.43 o 
   5   4   8        5.70       11.76      4.08 o 
   6   4   8      228.00      223.86     13.10 o 
   7   4   8      108.58      110.41     11.91 o 
   8   4   8       54.22       63.45      9.62 o 
   9   4   8        0.62        3.16      4.98 o 
  -9   5   8       19.07       31.07      9.70 o 
  -8   5   8      151.77      175.85     15.13 o 
  -7   5   8       66.68       88.80      8.80 o 
  -6   5   8      147.85      161.57     11.57 o 
  -5   5   8      413.07      393.50     13.35 o 
  -4   5   8      123.31      136.44      7.29 o 
  -3   5   8       58.54       76.27      8.82 o 
  -2   5   8      146.12      101.67      9.96 o 
  -1   5   8      426.58      352.99     10.58 o 
   0   5   8      911.91      832.43     23.62 o 
   1   5   8      815.46      810.94     15.31 o 
   2   5   8       52.80       83.55      4.86 o 
   3   5   8      158.17      133.92     10.00 o 
   4   5   8      160.16      100.33     36.72 o 
   5   5   8      246.39      214.81     18.13 o 
   6   5   8      292.01      266.14     12.05 o 
   7   5   8       96.39       83.44     10.60 o 
   8   5   8       15.33        6.71      5.58 o 
   9   5   8       65.28       67.25     10.80 o 
  -9   6   8        7.93        9.30     13.14 o 
  -8   6   8       56.57       53.09     17.51 o 
  -7   6   8       22.59       36.70      6.53 o 
  -6   6   8       37.27       35.44      6.58 o 
  -5   6   8       89.27       80.86      9.04 o 
  -4   6   8       91.02       87.27      9.12 o 
  -3   6   8       67.10       66.36      8.55 o 
  -2   6   8        9.52        7.84      2.84 o 
  -1   6   8       64.51       73.09      5.97 o 
   0   6   8       37.55       45.02      4.36 o 
   1   6   8      322.83      307.70     12.61 o 
   2   6   8       31.67       29.88      4.90 o 
   3   6   8      602.44      545.71     40.62 o 
   4   6   8      127.36      111.05     17.79 o 
   5   6   8       18.90       21.70      6.70 o 
   6   6   8        1.55        3.10      3.40 o 
   7   6   8       98.62      113.00     16.06 o 
   8   6   8        2.26        7.58     10.13 o 
   9   6   8       42.50       54.46     13.54 o 
  -9   7   8        0.68       -6.57      9.30 o 
  -8   7   8       55.91       45.97     16.42 o 
  -7   7   8        1.94       -1.05      5.21 o 
  -6   7   8       10.13       16.94      5.15 o 
  -5   7   8       39.56       51.22      7.63 o 
  -4   7   8        3.66        7.37      3.65 o 
  -3   7   8       60.67       52.51      7.05 o 
  -2   7   8       28.29       33.11      5.32 o 
  -1   7   8       10.35       17.12      3.39 o 
   0   7   8      197.82      217.86     11.15 o 
   1   7   8       43.54       57.31      6.94 o 
   2   7   8      383.55      386.83     23.32 o 
   3   7   8      298.97      303.32     17.90 o 
   4   7   8      734.45      653.37    111.92 o 
   5   7   8      160.48      162.86     17.73 o 
   6   7   8      327.68      324.10     20.15 o 
   7   7   8        2.27        5.14      6.29 o 
   8   7   8       58.96       68.00     14.12 o 
  -8   8   8       14.50        9.85     10.95 o 
  -7   8   8       19.25       18.78      7.32 o 
  -6   8   8       11.16       14.25      6.84 o 
  -5   8   8      493.07      494.68     39.58 o 
  -4   8   8        1.12        1.50      3.05 o 
  -3   8   8      846.21      777.91     49.32 o 
  -2   8   8        3.64       13.89      3.59 o 
  -1   8   8      504.46      495.37     20.24 o 
   0   8   8      471.72      473.58     20.94 o 
   1   8   8       91.68       92.35      9.21 o 
   2   8   8      574.11      523.24     51.86 o 
   3   8   8        7.41        9.85      4.99 o 
   4   8   8        1.19        0.66      4.93 o 
   5   8   8       39.77       34.21      6.89 o 
   6   8   8      166.50      174.07     14.29 o 
   7   8   8       34.57       38.70      9.99 o 
   8   8   8      132.01      158.87     21.07 o 
  -8   9   8        1.50       -7.82      5.21 o 
  -7   9   8       50.21       53.76     11.41 o 
  -6   9   8       23.77       19.19      7.15 o 
  -5   9   8       55.85       62.13     11.80 o 
  -4   9   8       44.54       45.75      7.37 o 
  -3   9   8        1.85        4.74      3.26 o 
  -2   9   8        0.70        4.63      2.52 o 
  -1   9   8       36.16       28.52      5.47 o 
   0   9   8        0.07        6.20      3.16 o 
   1   9   8       23.13       30.25      5.46 o 
   2   9   8       50.03       43.11      8.74 o 
   3   9   8       55.41       68.76     10.82 o 
   4   9   8      205.10      197.78     17.08 o 
   5   9   8       61.71       71.48     10.08 o 
   6   9   8       69.75       76.56     10.63 o 
   7   9   8      101.60      104.51     19.43 o 
  -7  10   8        0.02       -9.02      6.57 o 
  -6  10   8       40.70       43.55     10.64 o 
  -5  10   8        6.54       12.59      5.99 o 
  -4  10   8      602.01      548.37     27.23 o 
  -3  10   8       95.82       82.12     11.53 o 
  -2  10   8      397.89      359.76     16.73 o 
  -1  10   8        5.35       12.66      4.23 o 
   0  10   8      159.50      150.42     11.25 o 
   1  10   8      478.01      465.47     36.31 o 
   2  10   8       14.13       19.43      6.77 o 
   3  10   8      182.64      170.68     26.30 o 
   4  10   8        1.60        2.71      3.58 o 
   5  10   8        0.99        2.92      4.82 o 
   6  10   8        2.17        4.47      4.93 o 
   7  10   8       23.02       33.70     10.11 o 
  -6  11   8       47.03       53.15     11.57 o 
  -5  11   8       10.80       22.93      7.87 o 
  -4  11   8       46.10       60.20     16.97 o 
  -3  11   8       40.72       43.59      9.86 o 
  -2  11   8        0.41        0.17      2.90 o 
  -1  11   8        1.22        3.51      4.20 o 
   0  11   8        3.00        6.93      3.52 o 
   1  11   8       83.95       73.54     10.79 o 
   2  11   8       15.74       18.86      4.41 o 
   3  11   8      116.35      123.83     12.93 o 
   4  11   8       11.89       12.12      5.14 o 
   5  11   8      155.51      169.97     19.93 o 
   6  11   8       77.66       98.01     14.30 o 
  -5  12   8       21.68       30.65      9.30 o 
  -4  12   8       69.80       63.49     16.97 o 
  -3  12   8      101.24      108.37     23.53 o 
  -2  12   8        0.13        4.38      7.66 o 
  -1  12   8      101.07       95.23     20.25 o 
   0  12   8        0.85       10.93      4.77 o 
   1  12   8       42.93       38.24      7.71 o 
   2  12   8      154.44      148.83     18.47 o 
   3  12   8        7.37        5.18      4.99 o 
   4  12   8       50.02       46.40      9.86 o 
   5  12   8        0.53        8.47      4.44 o 
  -4  13   8       18.67       31.20      9.30 o 
  -3  13   8       28.88       30.10     15.87 o 
  -2  13   8        1.60        6.69      7.09 o 
  -1  13   8        8.78       20.80      9.29 o 
   0  13   8        1.43       15.21      7.54 o 
   1  13   8       18.82       23.17      6.48 o 
   2  13   8      174.41      188.73     18.80 o 
   3  13   8      102.09      113.29     22.44 o 
  -1  14   8        1.86        7.48      8.31 o 
   0  14   8       12.89       17.57      9.43 o 
   1  14   8       11.85        8.01     10.13 o 
  -9   0   9      229.55      245.74     27.36 o 
  -7   0   9        0.51       -1.09      4.93 o 
  -5   0   9      433.38      409.93     27.36 o 
  -3   0   9     2691.04     2695.99     61.30 o 
  -1   0   9      233.55      259.42     16.42 o 
   1   0   9       43.16       29.17      4.60 o 
   3   0   9        4.54        9.85      3.42 o 
   5   0   9      521.03      451.95     18.92 o 
   7   0   9       53.57       44.88     13.14 o 
   9   0   9      154.50      165.83     28.46 o 
 -10   1   9        0.36       -1.16      5.47 o 
  -9   1   9       25.13       27.36      7.74 o 
  -8   1   9        4.07        6.04      4.44 o 
  -7   1   9       16.65       21.84      7.39 o 
  -6   1   9       32.27       42.91      8.88 o 
  -5   1   9      111.97      127.03     11.92 o 
  -4   1   9      522.93      554.75     21.09 o 
  -3   1   9      287.03      322.77     15.08 o 
  -2   1   9      814.13      959.71     23.60 o 
  -1   1   9      426.24      580.93     19.43 o 
   0   1   9     1509.98     1727.86     48.66 o 
   1   1   9      854.89      895.55     15.48 o 
   2   1   9        1.99       11.83      2.24 o 
   3   1   9      728.37      731.32     43.68 o 
   4   1   9      417.29      394.25     24.01 o 
   5   1   9      779.27      672.93     19.11 o 
   6   1   9      373.23      349.41     27.53 o 
   7   1   9      296.49      278.06     14.80 o 
   8   1   9      187.18      194.37     18.23 o 
   9   1   9        3.20       11.37      5.91 o 
  10   1   9       72.67       72.71     11.76 o 
 -10   2   9       65.54       72.39     11.98 o 
  -9   2   9        0.19        5.63      4.75 o 
  -8   2   9       81.63       69.97      9.57 o 
  -7   2   9       69.56       75.63      9.69 o 
  -6   2   9        7.41        8.69      3.94 o 
  -5   2   9        0.05        1.82      2.88 o 
  -4   2   9     1394.33     1336.53     59.66 o 
  -3   2   9       97.82      127.81      9.86 o 
  -2   2   9      685.06      757.02     59.93 o 
  -1   2   9      180.60      192.93     10.21 o 
   0   2   9       18.28       24.88      2.73 o 
   1   2   9      532.10      603.84     11.24 o 
   2   2   9      295.67      280.65     12.48 o 
   3   2   9      790.14      820.82     39.73 o 
   4   2   9      162.88      152.55     11.53 o 
   5   2   9       85.22       73.54      8.24 o 
   6   2   9      387.98      359.38     15.74 o 
   7   2   9       54.80       60.81      8.99 o 
   8   2   9        5.77        6.86      4.16 o 
   9   2   9        5.06        8.94      5.13 o 
 -10   3   9       50.59       63.55     11.50 o 
  -9   3   9      109.43      134.39     14.32 o 
  -8   3   9       34.88       34.89      7.16 o 
  -7   3   9        0.09        6.37      4.18 o 
  -6   3   9      295.85      266.97     13.66 o 
  -5   3   9       43.43       34.90      4.74 o 
  -4   3   9      278.23      284.22     13.84 o 
  -3   3   9       67.14      103.14      8.59 o 
  -2   3   9      567.24      568.13     32.13 o 
  -1   3   9        3.90        2.19      1.90 o 
   0   3   9      195.41      204.10      7.74 o 
   1   3   9      538.74      555.72     16.41 o 
   2   3   9      633.65      684.25     11.97 o 
   3   3   9     2966.93     2898.11    121.65 o 
   4   3   9     1018.97      977.18     22.87 o 
   5   3   9     1569.79     1466.64     62.72 o 
   6   3   9      680.94      642.08     21.74 o 
   7   3   9      174.75      159.84     12.18 o 
   8   3   9       12.86       15.48      5.24 o 
   9   3   9        0.56        2.89      4.66 o 
  -9   4   9       19.56       21.62      5.74 o 
  -8   4   9       22.89       26.31      6.52 o 
  -7   4   9      250.74      214.57     11.31 o 
  -6   4   9        3.77        5.41      3.19 o 
  -5   4   9       31.66       32.02      4.83 o 
  -4   4   9        3.81       11.25      3.62 o 
  -3   4   9      450.21      458.81     22.10 o 
  -2   4   9       15.37       28.62      4.55 o 
  -1   4   9      147.95      142.15      5.18 o 
   0   4   9      440.92      423.55     14.94 o 
   1   4   9       48.93       72.21      3.66 o 
   2   4   9      172.94      186.03     10.59 o 
   3   4   9      411.05      438.62     28.07 o 
   4   4   9       35.25       38.14      5.64 o 
   5   4   9       48.08       54.52      7.50 o 
   6   4   9       11.66        8.62      3.71 o 
   7   4   9        0.94       -0.30      3.08 o 
   8   4   9       26.93       37.84      7.70 o 
   9   4   9        1.38        9.36      5.23 o 
  -9   5   9       66.66       78.26     20.25 o 
  -8   5   9       95.23      129.70     16.43 o 
  -7   5   9       82.29       85.97      9.08 o 
  -6   5   9      250.59      239.44     11.43 o 
  -5   5   9        3.47        7.77      2.92 o 
  -4   5   9       50.56       48.83      6.94 o 
  -3   5   9      582.41      541.77     49.01 o 
  -2   5   9      146.12      130.17     13.14 o 
  -1   5   9     1203.80     1096.49     35.15 o 
   0   5   9        0.07        2.73      1.79 o 
   1   5   9      185.84      219.41      8.20 o 
   2   5   9     3296.21     3353.06    101.51 o 
   3   5   9     1533.74     1496.14     62.61 o 
   4   5   9     1022.40      934.26     51.35 o 
   5   5   9     1025.07      977.51     56.12 o 
   6   5   9      854.38      816.28     32.58 o 
   7   5   9       12.72       12.90      5.35 o 
   8   5   9       11.67       12.35      4.93 o 
   9   5   9        9.16       11.43      5.55 o 
  -9   6   9       16.91       31.74     15.32 o 
  -8   6   9       88.69      109.46     25.18 o 
  -7   6   9        0.88        3.72      3.77 o 
  -6   6   9        0.17        5.09      3.33 o 
  -5   6   9      202.00      198.40     12.70 o 
  -4   6   9      251.20      223.92     14.60 o 
  -3   6   9      307.39      269.01     12.59 o 
  -2   6   9       58.48       51.64      8.30 o 
  -1   6   9      287.16      271.04      9.97 o 
   0   6   9      100.21      107.35      6.14 o 
   1   6   9      784.57      744.49     20.16 o 
   2   6   9      148.44      149.38      9.20 o 
   3   6   9        7.53        4.41      3.75 o 
   4   6   9        0.04       -1.86      3.64 o 
   5   6   9      252.41      247.11     27.09 o 
   6   6   9       25.04       23.89      5.69 o 
   7   6   9        6.84       10.15      6.17 o 
   8   6   9       10.59       17.48      8.28 o 
   9   6   9        0.45        2.47      7.54 o 
  -8   7   9       17.03       13.14     12.04 o 
  -7   7   9      184.44      196.06     18.14 o 
  -6   7   9      349.60      308.28     20.80 o 
  -5   7   9      848.96      807.49     42.49 o 
  -4   7   9       85.91       80.20      9.22 o 
  -3   7   9      318.25      282.35     17.53 o 
  -2   7   9       42.45       35.35      5.62 o 
  -1   7   9      429.75      410.10     13.98 o 
   0   7   9        7.41        9.09      3.45 o 
   1   7   9      175.68      170.12     10.21 o 
   2   7   9      120.29      146.67      9.94 o 
   3   7   9      117.70      118.63     14.80 o 
   4   7   9      710.77      683.36     65.13 o 
   5   7   9      176.29      192.08     23.81 o 
   6   7   9       19.61       21.74      5.81 o 
   7   7   9      131.74      147.91     18.69 o 
   8   7   9       16.72       18.82      9.04 o 
  -8   8   9        7.24       16.97     13.14 o 
  -7   8   9       24.13       33.29      9.19 o 
  -6   8   9        0.06        2.78      4.34 o 
  -5   8   9       14.26       23.20      5.50 o 
  -4   8   9      524.09      485.11     32.94 o 
  -3   8   9      290.54      281.94     28.53 o 
  -2   8   9      328.71      316.47     12.24 o 
  -1   8   9      135.57      124.96     10.27 o 
   0   8   9     1695.59     1653.97     33.07 o 
   1   8   9       11.77       24.23      4.98 o 
   2   8   9      677.56      649.52     53.76 o 
   3   8   9      123.46      121.59     25.45 o 
   4   8   9      213.03      210.19     20.25 o 
   5   8   9      121.94      133.20     13.13 o 
   6   8   9       32.55       39.11      7.53 o 
   7   8   9       59.15       76.61     15.05 o 
   8   8   9      101.59      121.03     21.34 o 
  -7   9   9       19.29       33.65      9.26 o 
  -6   9   9      148.99      150.50     18.38 o 
  -5   9   9      265.97      248.12     18.74 o 
  -4   9   9      324.38      308.49     20.47 o 
  -3   9   9        7.52       13.36      4.40 o 
  -2   9   9       31.11       41.33      6.71 o 
  -1   9   9        2.35        4.43      3.13 o 
   0   9   9       10.92       14.09      4.16 o 
   1   9   9      201.48      198.55     12.03 o 
   2   9   9       75.71       88.85      9.68 o 
   3   9   9       37.46       43.37      8.88 o 
   4   9   9      256.72      259.60     46.25 o 
   5   9   9       82.44       89.57     13.63 o 
   6   9   9       40.38       43.73      8.57 o 
   7   9   9        3.25        5.36      7.29 o 
  -7  10   9        8.83        9.73      6.19 o 
  -6  10   9        1.30        8.50      6.16 o 
  -5  10   9       15.58       22.06      7.48 o 
  -4  10   9       22.82       24.26      7.71 o 
  -3  10   9      170.18      180.64     12.79 o 
  -2  10   9      443.60      415.59     18.31 o 
  -1  10   9      636.26      625.94     22.15 o 
   0  10   9       31.83       41.09      7.16 o 
   1  10   9      950.55      903.59     55.08 o 
   2  10   9        0.20        3.24      3.62 o 
   3  10   9      147.92      136.93     16.06 o 
   4  10   9        0.06        0.00      3.45 o 
   5  10   9        9.85       13.95      5.10 o 
   6  10   9        0.10       -0.57      3.88 o 
  -6  11   9       22.54       25.04      8.70 o 
  -5  11   9        1.17        0.46      5.65 o 
  -4  11   9        4.79       19.16      9.85 o 
  -3  11   9      100.81       83.77     12.93 o 
  -2  11   9      136.04      149.14     13.12 o 
  -1  11   9        2.24       -2.50      4.46 o 
   0  11   9      116.92      136.88     15.47 o 
   1  11   9        6.40        9.93      4.04 o 
   2  11   9       60.06       68.83     10.61 o 
   3  11   9       65.42       53.15      8.53 o 
   4  11   9       30.60       42.30      8.05 o 
   5  11   9       24.69       22.60      6.12 o 
   6  11   9        0.78        3.56      4.64 o 
  -5  12   9        2.02        1.64      7.66 o 
  -4  12   9       26.80       23.53     10.40 o 
  -3  12   9        0.94        9.30      8.76 o 
  -2  12   9      219.54      213.99     31.20 o 
  -1  12   9        8.22        6.57      4.55 o 
   0  12   9      203.12      184.78     17.35 o 
   1  12   9       16.39       21.14      5.75 o 
   2  12   9      126.11      110.15     16.17 o 
   3  12   9        0.34        7.66      4.64 o 
   4  12   9        0.86        7.82      4.73 o 
   5  12   9        1.33        2.14      4.60 o 
  -3  13   9       48.89       67.32     19.16 o 
  -2  13   9       46.43       42.07     11.14 o 
  -1  13   9      140.32      134.86     18.69 o 
   0  13   9        0.50        4.07      4.15 o 
   1  13   9        0.97       -0.76      3.94 o 
   2  13   9        0.92        0.77      5.21 o 
   3  13   9        0.85        5.70      5.47 o 
 -10   0  10        1.96       26.82      9.30 o 
  -8   0  10        0.21        1.09      6.02 o 
  -6   0  10      355.65      348.08     27.91 o 
  -4   0  10       54.42       83.19     14.78 o 
  -2   0  10     1166.92     1246.20     39.95 o 
   0   0  10    32159.17    37367.79   1334.86 o 
   2   0  10    16224.34    18375.30    669.62 o 
   4   0  10      498.02      536.58     36.94 o 
   6   0  10      324.00      285.90     16.43 o 
   8   0  10      206.04      181.70     27.36 o 
 -10   1  10        7.47        8.41      5.21 o 
  -9   1  10       58.70       64.27     11.59 o 
  -8   1  10       43.56       36.54      8.48 o 
  -7   1  10      284.27      284.52     19.98 o 
  -6   1  10      435.11      405.18     21.27 o 
  -5   1  10      816.82      821.68     28.06 o 
  -4   1  10      992.88     1080.02     71.70 o 
  -3   1  10      199.96      187.43     12.19 o 
  -2   1  10      821.54      908.04     24.17 o 
  -1   1  10        1.57        3.69      2.88 o 
   0   1  10     3182.43     3719.12     72.44 o 
   1   1  10      461.06      517.15     11.31 o 
   2   1  10        0.01        4.11      1.70 o 
   3   1  10       89.03      103.67      5.59 o 
   4   1  10        3.42       11.17      2.71 o 
   5   1  10       92.77      103.59      7.10 o 
   6   1  10       55.60       66.89      8.40 o 
   7   1  10      355.69      336.78     16.26 o 
   8   1  10       40.54       38.07      9.86 o 
   9   1  10       31.72       41.28      9.65 o 
 -10   2  10        2.59       11.75      5.65 o 
  -9   2  10       29.70       25.96      8.02 o 
  -8   2  10        0.25        4.83      4.60 o 
  -7   2  10       55.25       46.32      9.43 o 
  -6   2  10       30.83       36.26      8.26 o 
  -5   2  10       78.77       71.40     10.25 o 
  -4   2  10      573.77      576.43     37.49 o 
  -3   2  10      371.61      389.67     29.01 o 
  -2   2  10      130.25      127.04      9.43 o 
  -1   2  10     4258.42     4620.70     94.41 o 
   0   2  10      307.74      348.69      9.14 o 
   1   2  10    10999.58    11582.93    813.21 o 
   2   2  10      916.94      978.14     20.10 o 
   3   2  10     1153.70     1124.05     47.63 o 
   4   2  10        1.28        3.64      1.86 o 
   5   2  10        6.28       15.85      4.40 o 
   6   2  10        5.88       11.48      3.84 o 
   7   2  10      342.70      330.82     16.46 o 
   8   2  10       17.86       21.20      5.77 o 
   9   2  10       62.41       71.96     12.96 o 
  -9   3  10       44.76       50.85     10.64 o 
  -8   3  10      101.36      144.37     14.10 o 
  -7   3  10      150.40      154.26     15.50 o 
  -6   3  10      372.50      369.97     20.70 o 
  -5   3  10      305.37      319.64     24.35 o 
  -4   3  10      139.39      144.98      9.68 o 
  -3   3  10      480.21      493.41     24.45 o 
  -2   3  10      132.53      118.42      7.53 o 
  -1   3  10        8.53        5.33      1.73 o 
   0   3  10        5.24        5.24      1.59 o 
   1   3  10       56.85       62.36      3.98 o 
   2   3  10      130.31      140.01      7.35 o 
   3   3  10       53.72       62.56      7.70 o 
   4   3  10       13.68       13.75      3.77 o 
   5   3  10      202.81      193.94     12.95 o 
   6   3  10      747.05      710.71     23.03 o 
   7   3  10        0.03        1.30      4.05 o 
   8   3  10      319.63      320.78     17.50 o 
   9   3  10       13.70       19.12      6.76 o 
  -9   4  10       17.30       22.89      6.60 o 
  -8   4  10        3.42        1.39      3.99 o 
  -7   4  10        1.51        1.90      3.77 o 
  -6   4  10       32.39       32.46      5.48 o 
  -5   4  10      304.94      315.40     14.62 o 
  -4   4  10      129.53      119.52      8.93 o 
  -3   4  10      726.88      753.33     31.55 o 
  -2   4  10        0.09        2.74      2.21 o 
  -1   4  10       84.07       86.71      4.26 o 
   0   4  10      341.04      343.10     15.03 o 
   1   4  10      430.90      458.45     10.37 o 
   2   4  10     2577.16     2608.21     87.77 o 
   3   4  10       90.64      107.50      7.80 o 
   4   4  10      731.31      667.20     46.17 o 
   5   4  10      176.57      170.62     11.26 o 
   6   4  10       51.23       47.18      7.63 o 
   7   4  10        6.33        7.11      4.40 o 
   8   4  10       56.07       69.52     10.46 o 
   9   4  10        2.58        4.18      4.75 o 
  -9   5  10       81.29      125.88     26.27 o 
  -8   5  10      130.22      151.60     18.02 o 
  -7   5  10      133.08      138.36     12.92 o 
  -6   5  10       23.99       30.03      6.11 o 
  -5   5  10      498.16      472.51     34.36 o 
  -4   5  10      109.26      118.42      9.86 o 
  -3   5  10       37.95       30.60      5.58 o 
  -2   5  10     1057.97      982.60     59.77 o 
  -1   5  10       74.98       79.63      6.06 o 
   0   5  10      330.43      309.56      9.87 o 
   1   5  10        0.01        1.07      2.37 o 
   2   5  10      735.70      672.85     68.69 o 
   3   5  10      600.03      578.06     24.90 o 
   4   5  10      314.83      351.27     14.32 o 
   5   5  10      401.30      404.93     25.82 o 
   6   5  10        4.24        7.46      3.90 o 
   7   5  10      363.13      355.89     17.89 o 
   8   5  10       76.02       68.43     10.03 o 
   9   5  10       93.46      103.73     17.22 o 
  -9   6  10        0.20       -3.28     10.40 o 
  -8   6  10        1.28       13.68     11.49 o 
  -7   6  10        4.94       -0.99      3.45 o 
  -6   6  10       55.64       62.30      8.71 o 
  -5   6  10      222.04      213.72     12.96 o 
  -4   6  10        1.63        8.19      3.52 o 
  -3   6  10       78.65       94.42      9.37 o 
  -2   6  10       37.61       32.85      5.22 o 
  -1   6  10       24.46       23.02      3.75 o 
   0   6  10       84.18       86.65      5.76 o 
   1   6  10     1386.00     1262.69     28.88 o 
   2   6  10       16.84       23.85      4.84 o 
   3   6  10     1152.35     1166.74    120.68 o 
   4   6  10        6.66        4.31      5.75 o 
   5   6  10        0.63        6.46      4.55 o 
   6   6  10       79.13       72.24     12.22 o 
   7   6  10        2.86        3.62      5.60 o 
   8   6  10        5.62        7.38      7.36 o 
  -8   7  10       90.84      106.18     25.18 o 
  -7   7  10       14.18       17.63      7.32 o 
  -6   7  10       69.48       79.50     10.31 o 
  -5   7  10       67.67       78.82      9.84 o 
  -4   7  10      184.63      182.51     11.57 o 
  -3   7  10      616.65      596.99     19.95 o 
  -2   7  10        9.60       12.50      3.84 o 
  -1   7  10      369.36      367.24     12.29 o 
   0   7  10       11.63        8.35      3.36 o 
   1   7  10       20.94       25.21      4.87 o 
   2   7  10       19.53       30.15      5.51 o 
   3   7  10      479.05      468.45     19.49 o 
   4   7  10       46.72       68.91     11.53 o 
   5   7  10       15.41       15.45      6.02 o 
   6   7  10       45.85       54.71      8.44 o 
   7   7  10        1.00        7.46      6.31 o 
   8   7  10       60.65       59.28     13.28 o 
  -8   8  10        7.11       12.34      6.88 o 
  -7   8  10       12.84       18.82      8.10 o 
  -6   8  10        6.95        7.86      5.21 o 
  -5   8  10       40.31       35.25      6.53 o 
  -4   8  10       13.54       19.39      5.14 o 
  -3   8  10       22.55       35.91      6.26 o 
  -2   8  10      170.11      154.18      9.10 o 
  -1   8  10        6.76        8.02      3.68 o 
   0   8  10     1302.95     1234.45     48.96 o 
   1   8  10        3.51        2.00      2.90 o 
   2   8  10      593.51      559.89     44.64 o 
   3   8  10       21.10       27.79      7.48 o 
   4   8  10        4.88        3.88      4.05 o 
   5   8  10       38.66       42.50      9.19 o 
   6   8  10      185.53      193.23     15.49 o 
   7   8  10       30.33       33.97     14.23 o 
   8   8  10       40.87       49.63     12.37 o 
  -7   9  10       28.05       35.00     10.11 o 
  -6   9  10       12.56       23.75      7.62 o 
  -5   9  10       77.37       83.03     13.31 o 
  -4   9  10       10.32       16.45      4.57 o 
  -3   9  10      210.22      199.83     12.39 o 
  -2   9  10       16.27       14.64      4.52 o 
  -1   9  10      270.73      261.65     14.10 o 
   0   9  10       59.15       65.90      8.40 o 
   1   9  10       10.46        9.84      3.91 o 
   2   9  10       18.05       15.87      4.42 o 
   3   9  10        4.71        8.76      4.55 o 
   4   9  10       13.15       22.00      6.38 o 
   5   9  10       67.88       80.66     11.12 o 
   6   9  10        2.34        6.30      4.93 o 
   7   9  10      177.98      212.30     23.39 o 
  -7  10  10       14.92       11.52     12.86 o 
  -6  10  10       55.41       56.00     11.76 o 
  -5  10  10        0.08        3.56      4.64 o 
  -4  10  10      510.37      479.67     26.02 o 
  -3  10  10        3.43        9.28      4.39 o 
  -2  10  10      272.41      292.41     15.58 o 
  -1  10  10      635.90      539.05     20.94 o 
   0  10  10       73.32       73.56      9.25 o 
   1  10  10      548.00      487.26     31.39 o 
   2  10  10        0.27        1.52      2.97 o 
   3  10  10      195.81      197.36     25.45 o 
   4  10  10        2.94        6.59      4.29 o 
   5  10  10        1.52        3.14      4.09 o 
   6  10  10        7.24        7.33      4.64 o 
  -6  11  10      216.29      202.20     21.90 o 
  -5  11  10        2.27       -3.28      7.66 o 
  -4  11  10      143.46      149.41     26.27 o 
  -3  11  10       23.20       11.27      7.94 o 
  -2  11  10      126.11      115.64     12.13 o 
  -1  11  10       28.66       53.55      8.20 o 
   0  11  10        5.97       11.80      4.36 o 
   1  11  10        4.34        4.91      3.68 o 
   2  11  10       68.53       93.51     13.14 o 
   3  11  10       28.63       53.87     10.65 o 
   4  11  10      131.69      144.14     17.85 o 
   5  11  10       15.02       19.84      6.93 o 
  -5  12  10       92.76       65.68     15.32 o 
  -4  12  10       38.16       29.55     10.95 o 
  -3  12  10       71.73       52.54     16.97 o 
  -2  12  10        0.11        6.02      9.85 o 
  -1  12  10       12.33       14.14      6.16 o 
   0  12  10        7.38        3.24      4.93 o 
   1  12  10        1.92        6.02      6.57 o 
   2  12  10       26.24       25.07      7.69 o 
   3  12  10        2.11        1.24      5.20 o 
   4  12  10        0.25       -2.96      4.45 o 
  -3  13  10       26.39       28.46     15.32 o 
  -2  13  10       70.25       91.40     21.89 o 
  -1  13  10        0.00        4.93      9.30 o 
   0  13  10        0.40        3.54      4.40 o 
   1  13  10        7.92        6.27      4.94 o 
   2  13  10      192.50      208.50     19.98 o 
   3  13  10       46.65       38.66      6.76 o 
  -9   0  11      346.65      339.33     32.84 o 
  -7   0  11        6.17       10.95      8.21 o 
  -5   0  11      267.78      260.51     22.99 o 
  -3   0  11     7956.50     8509.95    120.95 o 
  -1   0  11     2157.77     2810.38     59.11 o 
   1   0  11      313.73      302.32     12.96 o 
   3   0  11       37.25       53.05     11.22 o 
   5   0  11      176.32      166.18     12.10 o 
   7   0  11        0.03        2.74      6.02 o 
   9   0  11      228.90      183.89     29.55 o 
 -10   1  11        3.19       -4.58      5.75 o 
  -9   1  11       27.90       37.23      9.48 o 
  -8   1  11        8.54       15.42      6.57 o 
  -7   1  11       30.06       32.95      8.49 o 
  -6   1  11       12.35       13.19      5.99 o 
  -5   1  11      694.26      616.53     25.15 o 
  -4   1  11     2015.23     1765.86     51.72 o 
  -3   1  11     3598.54     3902.77    129.44 o 
  -2   1  11     1857.18     2081.41     48.98 o 
  -1   1  11     2083.66     2383.75    113.07 o 
   0   1  11     2943.71     3245.10     70.23 o 
   1   1  11       84.32       95.62      5.19 o 
   2   1  11      990.76     1090.96     25.04 o 
   3   1  11      469.36      445.93     22.20 o 
   4   1  11     1117.37     1047.43     46.77 o 
   5   1  11      262.24      230.47     12.21 o 
   6   1  11      150.91      138.99     10.94 o 
   7   1  11       17.01       15.05      6.16 o 
   8   1  11       68.00       67.04     12.15 o 
   9   1  11       22.44       31.44      8.70 o 
  -9   2  11        0.21       -4.86      6.29 o 
  -8   2  11       93.22       92.64     14.51 o 
  -7   2  11       82.30       73.92     12.37 o 
  -6   2  11       29.77       22.95      6.44 o 
  -5   2  11      219.36      200.24     14.51 o 
  -4   2  11      479.00      453.59     38.58 o 
  -3   2  11     2716.79     2909.41    170.76 o 
  -2   2  11      863.17      901.47     33.11 o 
  -1   2  11      730.78      721.46     29.47 o 
   0   2  11      535.86      562.76     12.09 o 
   1   2  11     1124.40     1184.45     28.53 o 
   2   2  11      822.64      851.57     21.80 o 
   3   2  11       12.71       18.41      3.06 o 
   4   2  11      136.30      132.18     12.19 o 
   5   2  11        6.27        7.09      3.01 o 
   6   2  11      250.65      220.01     12.75 o 
   7   2  11       35.10       39.54      7.10 o 
   8   2  11        8.11       12.77      6.38 o 
   9   2  11       10.12        8.24     11.49 o 
  -9   3  11       18.99       16.44      6.38 o 
  -8   3  11        0.29        5.25      5.21 o 
  -7   3  11       23.06       17.45      7.66 o 
  -6   3  11      263.99      217.49     16.06 o 
  -5   3  11      651.15      599.67     26.82 o 
  -4   3  11      494.43      429.87     19.93 o 
  -3   3  11      642.65      594.23     40.77 o 
  -2   3  11     1193.08     1255.53     54.46 o 
  -1   3  11      183.56      191.92      7.27 o 
   0   3  11       46.68       60.78      4.35 o 
   1   3  11      137.44      159.27      6.36 o 
   2   3  11     2313.85     2322.50     45.41 o 
   3   3  11     1717.39     1620.88     43.42 o 
   4   3  11     1068.55     1044.70     57.94 o 
   5   3  11      168.15      161.51     10.64 o 
   6   3  11       79.30       84.53      9.99 o 
   7   3  11      202.54      206.48     13.56 o 
   8   3  11       69.70       85.29     10.83 o 
   9   3  11       72.38       74.82     12.96 o 
  -9   4  11      135.87      144.46     17.79 o 
  -8   4  11       30.92       28.30      8.13 o 
  -7   4  11      238.96      249.10     18.38 o 
  -6   4  11       53.58       51.78      9.86 o 
  -5   4  11        3.40        3.05      2.97 o 
  -4   4  11       37.80       29.53      5.67 o 
  -3   4  11       49.12       57.62      7.14 o 
  -2   4  11        4.67        8.98      3.26 o 
  -1   4  11       12.21       13.37      2.03 o 
   0   4  11        0.44        2.79      1.11 o 
   1   4  11       93.34       95.29      4.76 o 
   2   4  11      396.89      420.80     22.30 o 
   3   4  11       35.33       41.32      5.77 o 
   4   4  11      210.89      226.31     11.69 o 
   5   4  11      540.31      529.71     21.56 o 
   6   4  11      386.29      380.46     17.31 o 
   7   4  11      118.46      148.99     14.07 o 
   8   4  11       12.80       20.71      6.30 o 
   9   4  11        3.81        8.14      5.49 o 
  -9   5  11       42.76       59.11     20.25 o 
  -8   5  11       33.00       34.93      8.80 o 
  -7   5  11       24.49       31.25      6.71 o 
  -6   5  11      215.15      196.77     14.13 o 
  -5   5  11        5.98        7.77      3.97 o 
  -4   5  11      395.51      365.46     15.68 o 
  -3   5  11       75.96       97.76     16.98 o 
  -2   5  11       53.51       57.94      6.83 o 
  -1   5  11      114.92      102.78      6.67 o 
   0   5  11       81.15       79.60      5.89 o 
   1   5  11      771.25      724.45     26.49 o 
   2   5  11      493.03      468.62     42.14 o 
   3   5  11      656.45      639.91     64.03 o 
   4   5  11       18.01       23.11     14.78 o 
   5   5  11      102.99      104.79     17.24 o 
   6   5  11      218.69      211.64     16.91 o 
   7   5  11       95.95      113.10     15.81 o 
   8   5  11       43.51       46.71     11.44 o 
   9   5  11        7.59       17.43      8.49 o 
  -9   6  11       11.57       15.87      9.85 o 
  -8   6  11      172.18      227.83     32.56 o 
  -7   6  11       56.41       56.21      8.80 o 
  -6   6  11        0.60        6.09      3.65 o 
  -5   6  11      156.42      157.17     17.70 o 
  -4   6  11      482.41      471.00     30.00 o 
  -3   6  11       24.00       22.10      4.93 o 
  -2   6  11      721.16      707.72     29.43 o 
  -1   6  11      122.37      122.48      7.39 o 
   0   6  11      164.79      154.86     10.71 o 
   1   6  11     1234.24     1183.52     49.72 o 
   2   6  11       76.09       75.49      8.26 o 
   3   6  11      586.24      559.99     43.24 o 
   4   6  11      260.09      278.82     44.33 o 
   5   6  11      284.89      283.80     31.74 o 
   6   6  11      130.82      150.41     20.25 o 
   7   6  11       15.24       21.30      7.87 o 
   8   6  11        3.15       -3.35      5.99 o 
  -8   7  11       51.43       49.80     18.61 o 
  -7   7  11       69.19       81.19     10.64 o 
  -6   7  11       86.50       78.42     10.30 o 
  -5   7  11      268.93      236.55     13.99 o 
  -4   7  11       66.99       74.42      9.27 o 
  -3   7  11      287.08      253.40     13.44 o 
  -2   7  11      324.56      303.54     14.46 o 
  -1   7  11      253.23      246.03     12.85 o 
   0   7  11       28.75       23.76      4.90 o 
   1   7  11      101.71      105.63     10.08 o 
   2   7  11      140.19      117.97     14.64 o 
   3   7  11      279.59      307.81     19.15 o 
   4   7  11      287.08      285.25     32.02 o 
   5   7  11      363.50      368.71     51.45 o 
   6   7  11        8.37        8.41      6.31 o 
   7   7  11       89.98       83.60     14.72 o 
   8   7  11        2.34        6.55      8.15 o 
  -8   8  11       44.57       43.07     10.91 o 
  -7   8  11        5.73       11.77      6.97 o 
  -6   8  11       14.98       16.58      4.70 o 
  -5   8  11      100.67      117.83     12.38 o 
  -4   8  11       81.89       89.88     10.30 o 
  -3   8  11      413.10      384.14     16.80 o 
  -2   8  11       78.00       74.31     13.00 o 
  -1   8  11      136.43      118.09     11.25 o 
   0   8  11      736.66      745.80     36.98 o 
   1   8  11        0.34        2.99      3.29 o 
   2   8  11      399.05      396.23     20.77 o 
   3   8  11       45.44       45.50     14.23 o 
   4   8  11       11.29       15.55      5.99 o 
   5   8  11       35.59       45.33     12.31 o 
   6   8  11       14.55       28.07      6.74 o 
   7   8  11        5.82        4.60      7.19 o 
  -7   9  11       21.10       38.40     10.67 o 
  -6   9  11      209.33      200.63     21.67 o 
  -5   9  11       23.27       27.28      5.87 o 
  -4   9  11      486.32      471.98     32.69 o 
  -3   9  11       43.82       44.34      8.90 o 
  -2   9  11      461.83      404.24     18.01 o 
  -1   9  11        0.33        5.29      3.48 o 
   0   9  11      262.06      265.92     14.41 o 
   1   9  11        2.01        2.47      3.20 o 
   2   9  11       20.55       29.25      5.96 o 
   3   9  11      102.82      124.65     17.24 o 
   4   9  11      144.38      155.63     26.00 o 
   5   9  11       30.85       39.75      9.82 o 
   6   9  11       11.44        6.55      4.98 o 
   7   9  11        7.72        3.60      7.87 o 
  -6  10  11        2.91        8.73      7.32 o 
  -5  10  11       15.92       19.87      7.48 o 
  -4  10  11        0.99       -2.30      3.64 o 
  -3  10  11       81.85       92.19     10.93 o 
  -2  10  11       15.59       18.76      4.87 o 
  -1  10  11      233.25      234.18     14.19 o 
   0  10  11        4.26        5.71      3.63 o 
   1  10  11      452.73      476.76     20.19 o 
   2  10  11       93.27       94.94     10.80 o 
   3  10  11       45.96       56.86     10.82 o 
   4  10  11       10.86       14.64      7.11 o 
   5  10  11        1.06        5.51      4.64 o 
   6  10  11        0.75        4.47      5.57 o 
  -5  11  11      118.52      136.82     25.18 o 
  -4  11  11       10.86        8.89      6.54 o 
  -3  11  11      334.13      332.10     17.81 o 
  -2  11  11      108.00      108.01     11.98 o 
  -1  11  11       86.57       93.60     11.08 o 
   0  11  11        5.80       12.20      4.21 o 
   1  11  11       26.23       31.26      6.39 o 
   2  11  11       15.88       26.42      7.71 o 
   3  11  11       14.21       22.08      7.23 o 
   4  11  11       28.33       30.04      6.97 o 
   5  11  11        4.06        9.04      4.64 o 
  -4  12  11        1.86       -8.21      5.47 o 
  -3  12  11        0.05        3.19      6.76 o 
  -2  12  11      156.96      179.41     19.93 o 
  -1  12  11       64.77       60.22      9.30 o 
   0  12  11      189.48      225.70     15.36 o 
   1  12  11        0.02       -0.15      4.05 o 
   2  12  11      310.99      316.89     31.20 o 
   3  12  11        8.96       12.26      5.38 o 
   4  12  11       67.11       53.96      9.04 o 
  -2  13  11       15.70        3.28      7.11 o 
  -1  13  11       14.51       13.14     10.95 o 
   0  13  11        4.36        7.49      6.29 o 
   1  13  11       92.58       94.66     12.83 o 
   2  13  11        2.38        6.57      6.38 o 
  -8   0  12       67.40       72.79     18.06 o 
  -6   0  12        1.30        2.19      6.02 o 
  -4   0  12      217.86      236.43     21.34 o 
  -2   0  12      956.51      866.92     35.57 o 
   0   0  12     2784.03     3147.35    127.79 o 
   2   0  12      174.05      184.07     24.63 o 
   4   0  12      792.89      768.28     58.01 o 
   6   0  12      567.89      566.45     36.67 o 
   8   0  12       38.10       48.16     14.78 o 
  -9   1  12       48.59       52.14     11.02 o 
  -8   1  12      233.13      219.05     18.38 o 
  -7   1  12      808.25      831.15     33.67 o 
  -6   1  12      609.66      537.17     25.35 o 
  -5   1  12     1704.94     1718.22     42.76 o 
  -4   1  12      359.16      378.36     18.95 o 
  -3   1  12     1123.45     1099.40     30.36 o 
  -2   1  12       17.53       28.21      6.38 o 
  -1   1  12      302.48      273.91     11.38 o 
   0   1  12        7.58        4.28      1.70 o 
   1   1  12      267.39      255.17      8.69 o 
   2   1  12        0.67        5.68      4.80 o 
   3   1  12      341.52      331.49     16.51 o 
   4   1  12      123.19      115.25      8.07 o 
   5   1  12       44.27       54.98      7.48 o 
   6   1  12        2.89        6.22      3.57 o 
   7   1  12      341.15      336.16     21.45 o 
   8   1  12       71.72       81.04     15.87 o 
   9   1  12      138.70      189.12     21.45 o 
  -9   2  12       62.52       77.86     13.09 o 
  -8   2  12       20.18       19.59      7.66 o 
  -7   2  12       36.29       33.04      9.09 o 
  -6   2  12      145.29      156.21     16.24 o 
  -5   2  12       17.66       15.26      6.16 o 
  -4   2  12      112.40      113.86     12.38 o 
  -3   2  12      784.39      753.91     25.33 o 
  -2   2  12        2.00        5.17      3.81 o 
  -1   2  12     1323.81     1179.59     89.03 o 
   0   2  12       29.76       37.73      4.09 o 
   1   2  12     1979.19     2066.05     56.89 o 
   2   2  12        1.47        4.24      1.92 o 
   3   2  12      268.54      236.93     10.02 o 
   4   2  12      201.75      182.18     10.85 o 
   5   2  12        0.01        0.61      2.65 o 
   6   2  12        7.19        9.70      4.08 o 
   7   2  12        7.26       10.03      4.16 o 
   8   2  12        0.20        2.57      8.21 o 
   9   2  12        1.74        9.58      5.42 o 
  -9   3  12       79.39       76.96     12.61 o 
  -8   3  12      145.08      170.30     19.15 o 
  -7   3  12       50.10       55.84     10.75 o 
  -6   3  12       87.09       74.49     16.15 o 
  -5   3  12        6.89       15.65      5.52 o 
  -4   3  12       91.86       96.58     11.80 o 
  -3   3  12      161.76      150.20     11.80 o 
  -2   3  12      251.18      248.29     15.60 o 
  -1   3  12      158.39      153.38      6.86 o 
   0   3  12       92.99      100.78      5.46 o 
   1   3  12     1837.98     2035.28     53.48 o 
   2   3  12      486.60      559.22     16.27 o 
   3   3  12     1070.52     1093.26     48.82 o 
   4   3  12       64.88       91.01      9.71 o 
   5   3  12      137.24      138.65     10.39 o 
   6   3  12      222.29      206.75     13.26 o 
   7   3  12      107.93      107.36     12.06 o 
   8   3  12      212.76      222.51     15.59 o 
   9   3  12       29.09       32.32      8.21 o 
  -9   4  12       56.60       72.30     12.00 o 
  -8   4  12        1.94        0.06      5.13 o 
  -7   4  12       12.43        8.01      5.38 o 
  -6   4  12      199.64      184.45     15.25 o 
  -5   4  12        6.62        4.29      4.60 o 
  -4   4  12        4.94        5.77      3.81 o 
  -3   4  12      206.78      217.71     12.74 o 
  -2   4  12      771.40      718.50     71.97 o 
  -1   4  12      207.64      206.95     12.75 o 
   0   4  12      697.55      726.36     18.02 o 
   1   4  12      295.57      329.10     11.53 o 
   2   4  12     1918.24     1883.38    123.81 o 
   3   4  12        0.32        1.80      3.39 o 
   4   4  12      284.24      276.07     13.15 o 
   5   4  12        7.75       13.30      4.38 o 
   6   4  12      270.13      290.05     15.51 o 
   7   4  12       11.75       19.31      5.43 o 
   8   4  12       36.16       30.62      7.21 o 
   9   4  12        1.60       -0.87      4.60 o 
  -9   5  12       39.79       57.47     19.70 o 
  -8   5  12       18.43       13.97      9.58 o 
  -7   5  12        8.49        3.15      4.60 o 
  -6   5  12       41.40       40.80      7.10 o 
  -5   5  12       19.43       24.80      5.77 o 
  -4   5  12        0.01        5.43      5.67 o 
  -3   5  12        5.27        6.44      3.36 o 
  -2   5  12      290.46      268.14     12.39 o 
  -1   5  12        2.82        4.62      2.31 o 
   0   5  12        2.36        3.10      1.74 o 
   1   5  12      280.18      264.61     16.97 o 
   2   5  12      733.75      721.87     31.20 o 
   3   5  12       85.64       99.01     12.77 o 
   4   5  12      292.81      302.62     32.29 o 
   5   5  12        0.10       -2.64      3.86 o 
   6   5  12       43.96       54.63     10.84 o 
   7   5  12      317.64      301.71     21.90 o 
   8   5  12      177.76      204.98     22.74 o 
  -8   6  12       45.73       58.16     11.30 o 
  -7   6  12        0.03        8.53      4.28 o 
  -6   6  12      247.35      257.83     15.16 o 
  -5   6  12      132.86      133.43     12.52 o 
  -4   6  12       79.16       74.13      9.04 o 
  -3   6  12       16.57       20.42      4.75 o 
  -2   6  12        0.01        1.25      2.55 o 
  -1   6  12      101.69      120.54      8.03 o 
   0   6  12       13.74       11.38      3.77 o 
   1   6  12     1389.14     1373.47     65.85 o 
   2   6  12      850.08      839.30     72.79 o 
   3   6  12      416.56      394.92     28.73 o 
   4   6  12      141.35      150.28     16.44 o 
   5   6  12       95.68       86.92     13.25 o 
   6   6  12      457.99      450.34     25.89 o 
   7   6  12      134.35      121.51     17.30 o 
   8   6  12       24.91       21.93      9.86 o 
  -8   7  12       21.60       31.74     15.87 o 
  -7   7  12       18.54       16.61      7.57 o 
  -6   7  12       99.59      111.11     12.25 o 
  -5   7  12       77.98       89.79     10.47 o 
  -4   7  12      829.60      757.22     24.42 o 
  -3   7  12      279.84      272.54     14.04 o 
  -2   7  12      365.60      352.56     13.24 o 
  -1   7  12       17.74       16.16      4.48 o 
   0   7  12      794.04      737.90     22.72 o 
   1   7  12        2.51        2.93      3.36 o 
   2   7  12       70.15       68.73      8.67 o 
   3   7  12      501.17      503.26     35.57 o 
   4   7  12        0.56       -0.55      4.26 o 
   5   7  12       31.33       37.77      9.07 o 
   6   7  12       96.43       94.99     15.42 o 
   7   7  12        4.97       10.36      7.71 o 
   8   7  12      215.94      262.87     24.62 o 
  -7   8  12       32.04       43.94     10.84 o 
  -6   8  12       20.52       26.92      6.35 o 
  -5   8  12      235.83      206.37     14.29 o 
  -4   8  12       16.74       19.51      5.24 o 
  -3   8  12        3.26        5.49      3.65 o 
  -2   8  12      115.04      120.67     11.58 o 
  -1   8  12      141.44      132.11     11.98 o 
   0   8  12      804.83      748.65     24.00 o 
   1   8  12       79.69       79.39      9.67 o 
   2   8  12      107.52      107.40     10.60 o 
   3   8  12      317.81      339.36     42.14 o 
   4   8  12        3.85       -1.64      5.47 o 
   5   8  12      285.57      270.08     30.38 o 
   6   8  12       38.58       33.35     10.36 o 
   7   8  12       37.68       34.46     10.33 o 
  -7   9  12       45.79       48.95     11.52 o 
  -6   9  12       23.12       21.15      8.02 o 
  -5   9  12      193.03      200.55     14.89 o 
  -4   9  12      185.61      193.69     15.21 o 
  -3   9  12      192.81      192.67     13.79 o 
  -2   9  12       37.17       46.44      7.66 o 
  -1   9  12       99.51       90.07     10.91 o 
   0   9  12      203.84      184.76     12.42 o 
   1   9  12       64.10       60.29      8.32 o 
   2   9  12       44.48       49.94      7.76 o 
   3   9  12       24.45       16.42      6.19 o 
   4   9  12       65.63       77.51     12.86 o 
   5   9  12       75.65       85.26     14.87 o 
   6   9  12        2.98        5.15      4.94 o 
  -6  10  12        0.46        5.79      9.58 o 
  -5  10  12       20.65       25.05      9.33 o 
  -4  10  12        0.06        3.23      4.20 o 
  -3  10  12       24.22       25.90      6.03 o 
  -2  10  12       15.45       22.02      5.46 o 
  -1  10  12      290.03      263.13     15.32 o 
   0  10  12        9.57       14.93      4.72 o 
   1  10  12       12.18       11.30      4.67 o 
   2  10  12       42.98       47.01     10.05 o 
   3  10  12       61.53       81.48     13.14 o 
   4  10  12      101.62      104.21     17.24 o 
   5  10  12      110.73      119.98     13.90 o 
   6  10  12       41.88       37.35      7.89 o 
  -5  11  12        0.57       -3.83      8.21 o 
  -4  11  12        1.55        5.06      5.52 o 
  -3  11  12       99.48      111.59     12.62 o 
  -2  11  12       76.26       83.25     10.93 o 
  -1  11  12      240.43      232.50     14.93 o 
   0  11  12        9.07       13.38      4.75 o 
   1  11  12       27.71       17.92      7.26 o 
   2  11  12        5.29        9.57      7.66 o 
   3  11  12       62.70       98.70     36.67 o 
   4  11  12       44.14       59.93     12.75 o 
   5  11  12        2.82       11.65      5.05 o 
  -4  12  12        4.18        6.25      6.31 o 
  -3  12  12        0.05       -6.02      6.97 o 
  -2  12  12        8.13       17.42      7.63 o 
  -1  12  12       19.18       16.90      6.09 o 
   0  12  12        5.64        2.90      4.21 o 
   1  12  12       11.29        6.29      4.79 o 
   2  12  12        0.21       -1.27      4.98 o 
   3  12  12       19.26       32.32      8.79 o 
  -2  13  12       88.25      106.72     23.53 o 
  -1  13  12       30.76       26.96      5.96 o 
   0  13  12        0.09       -0.99      4.53 o 
   1  13  12        5.33       11.49      6.02 o 
  -9   0  13      188.89      187.18     29.55 o 
  -7   0  13      152.78      130.80     23.53 o 
  -5   0  13      566.44      500.78     33.39 o 
  -3   0  13        2.01        3.83      5.47 o 
  -1   0  13     2737.63     2763.93    192.10 o 
   1   0  13      333.32      370.15     20.80 o 
   3   0  13       56.37       39.94      6.57 o 
   5   0  13      381.25      370.95     18.14 o 
   7   0  13       99.28      106.72     21.34 o 
   9   0  13       56.03       45.43     13.68 o 
  -9   1  13        2.54        7.85      5.60 o 
  -8   1  13        4.49       12.04      5.80 o 
  -7   1  13       69.05       70.73     12.54 o 
  -6   1  13       25.30       28.19      8.02 o 
  -5   1  13      837.95      800.48     29.98 o 
  -4   1  13      487.28      426.79     26.00 o 
  -3   1  13     1424.17     1318.93     44.33 o 
  -2   1  13       17.67        9.12      4.60 o 
  -1   1  13      164.77      182.94      8.09 o 
   0   1  13      877.56      923.31     17.19 o 
   1   1  13       42.19       45.61      4.76 o 
   2   1  13       45.14       50.92      5.03 o 
   3   1  13      403.15      386.90     13.03 o 
   4   1  13      108.96      110.86      6.97 o 
   5   1  13      128.52      112.38     10.30 o 
   6   1  13       32.16       38.70      6.68 o 
   7   1  13       35.96       46.73      9.86 o 
   8   1  13      131.59      120.57     16.80 o 
   9   1  13        6.75       15.02      5.21 o 
  -9   2  13        6.71        1.51      4.60 o 
  -8   2  13       72.43       76.86     13.35 o 
  -7   2  13       10.93       12.57      5.91 o 
  -6   2  13       28.71       33.36      7.93 o 
  -5   2  13      267.84      262.72     23.53 o 
  -4   2  13      116.07      120.66     12.96 o 
  -3   2  13       10.71       12.42      4.99 o 
  -2   2  13      641.11      679.26     23.41 o 
  -1   2  13       15.49       19.27      3.25 o 
   0   2  13     1919.43     2062.33     64.35 o 
   1   2  13      440.68      441.68     13.98 o 
   2   2  13        0.15        2.17      1.77 o 
   3   2  13       18.17       15.92      4.11 o 
   4   2  13      261.59      233.21     17.30 o 
   5   2  13       11.24        6.30      3.57 o 
   6   2  13      630.11      629.45     22.24 o 
   7   2  13       34.39       38.96      7.16 o 
   8   2  13        1.08        5.78      7.11 o 
   9   2  13        0.42       -2.71      4.05 o 
  -9   3  13        0.00        2.92      5.75 o 
  -8   3  13       17.44       10.98      6.54 o 
  -7   3  13        4.27        2.71      4.44 o 
  -6   3  13      243.52      232.30     17.40 o 
  -5   3  13      157.53      149.23     15.47 o 
  -4   3  13      430.45      428.78     20.85 o 
  -3   3  13     1989.06     1934.95    137.10 o 
  -2   3  13     1078.70     1018.91     70.60 o 
  -1   3  13     1677.93     1685.75     31.74 o 
   0   3  13       92.81      110.14      6.15 o 
   1   3  13      234.35      258.53      9.24 o 
   2   3  13      323.69      332.91     12.88 o 
   3   3  13      734.71      734.44     20.22 o 
   4   3  13       17.31       21.26      4.87 o 
   5   3  13       56.46       60.77      8.29 o 
   6   3  13       29.10       34.85      6.65 o 
   7   3  13      210.89      213.13     13.99 o 
   8   3  13       28.27       41.85      9.86 o 
   9   3  13       87.72       96.85     13.87 o 
  -9   4  13      105.20      115.15     16.91 o 
  -8   4  13       12.35       10.45      7.39 o 
  -7   4  13       13.31       14.15      6.44 o 
  -6   4  13        2.17        4.88      4.34 o 
  -5   4  13       12.58       13.68      5.77 o 
  -4   4  13       21.03       18.34      5.91 o 
  -3   4  13      362.64      313.78     59.11 o 
  -2   4  13      450.14      442.22     19.40 o 
  -1   4  13       15.26       23.22      4.63 o 
   0   4  13      418.19      383.38     14.13 o 
   1   4  13      450.18      414.34     19.54 o 
   2   4  13     2001.24     1918.01     59.66 o 
   3   4  13     2008.35     1842.49    137.10 o 
   4   4  13      225.83      205.56     28.17 o 
   5   4  13     1701.80     1599.70     71.61 o 
   6   4  13       69.38       64.29      8.93 o 
   7   4  13      261.80      260.62     15.48 o 
   8   4  13        0.31        1.37      5.80 o 
  -9   5  13        3.36        5.94      6.02 o 
  -8   5  13       11.56       13.17      6.54 o 
  -7   5  13        2.83        0.76      4.99 o 
  -6   5  13       80.92       81.93     12.77 o 
  -5   5  13       21.17       15.83      4.72 o 
  -4   5  13      873.84      807.67     24.86 o 
  -3   5  13      171.99      143.70     10.31 o 
  -2   5  13     1303.79     1251.73     51.61 o 
  -1   5  13      496.71      477.76     20.91 o 
   0   5  13      467.73      423.79     20.31 o 
   1   5  13       70.41       78.73     10.84 o 
   2   5  13       12.53       19.16      6.54 o 
   3   5  13       41.70       43.85      9.04 o 
   4   5  13      179.40      161.01     16.42 o 
   5   5  13       15.01       11.97      5.65 o 
   6   5  13       49.33       60.21     11.61 o 
   7   5  13       31.61       33.44      9.67 o 
   8   5  13       13.26       17.24      9.29 o 
  -8   6  13       76.98       94.57     15.64 o 
  -7   6  13       65.52       81.88     22.99 o 
  -6   6  13       36.10       37.14      7.33 o 
  -5   6  13       13.56       17.46      5.04 o 
  -4   6  13       44.44       45.69      7.42 o 
  -3   6  13      188.78      177.19     11.35 o 
  -2   6  13       33.69       32.57      5.25 o 
  -1   6  13      538.15      507.12     15.03 o 
   0   6  13        6.84        5.83      4.56 o 
   1   6  13      673.27      657.59     57.19 o 
   2   6  13      629.63      566.09     37.76 o 
   3   6  13      640.19      629.86     44.33 o 
   4   6  13     1542.28     1435.91    108.64 o 
   5   6  13       99.12       94.14     14.12 o 
   6   6  13      281.06      292.18     30.65 o 
   7   6  13        5.87        7.11      7.08 o 
   8   6  13       18.30       23.83     10.25 o 
  -8   7  13       63.50       67.32     20.25 o 
  -7   7  13       74.86       96.53     11.84 o 
  -6   7  13       26.97       33.55      6.86 o 
  -5   7  13      103.59      119.90     12.50 o 
  -4   7  13        0.08        5.93      3.86 o 
  -3   7  13      298.39      291.62     14.86 o 
  -2   7  13       54.24       60.06      6.78 o 
  -1   7  13      273.65      260.37     14.11 o 
   0   7  13       46.46       38.13      6.74 o 
   1   7  13      233.61      248.57     14.34 o 
   2   7  13       48.62       61.01     12.04 o 
   3   7  13       63.72       62.16     11.02 o 
   4   7  13      175.03      189.96     17.53 o 
   5   7  13        0.04        2.25      4.83 o 
   6   7  13       53.88       44.30     11.22 o 
   7   7  13        0.12        6.19      7.48 o 
  -7   8  13        3.36        9.59      7.08 o 
  -6   8  13      118.87      129.33     13.62 o 
  -5   8  13        1.86        5.10      4.18 o 
  -4   8  13       29.47       35.16      6.60 o 
  -3   8  13       20.80       15.16      4.68 o 
  -2   8  13      471.83      423.83     18.72 o 
  -1   8  13      323.09      302.34     15.69 o 
   0   8  13      904.66      843.65     26.00 o 
   1   8  13      103.05      115.69     11.57 o 
   2   8  13      305.89      291.70     20.25 o 
   3   8  13       18.50       14.09      5.63 o 
   4   8  13        4.86        5.39      5.25 o 
   5   8  13       69.71       79.32     21.62 o 
   6   8  13        6.62        4.32      6.97 o 
   7   8  13        4.75        8.10      7.76 o 
  -7   9  13       49.65       69.93     12.96 o 
  -6   9  13      113.63      130.14     17.97 o 
  -5   9  13        3.93        3.21      4.08 o 
  -4   9  13      514.18      526.21     44.60 o 
  -3   9  13        0.09        4.64      3.77 o 
  -2   9  13      540.52      506.70     33.39 o 
  -1   9  13        2.71        4.08      3.52 o 
   0   9  13      167.25      172.68     12.10 o 
   1   9  13      133.09      138.08     15.00 o 
   2   9  13       20.02       16.51      4.55 o 
   3   9  13      191.34      212.90     18.92 o 
   4   9  13       22.13       22.19      7.76 o 
   5   9  13       26.91       32.53     10.26 o 
   6   9  13       32.75       45.86      8.85 o 
  -6  10  13        1.52        5.20      8.21 o 
  -5  10  13       20.27       24.63     11.49 o 
  -4  10  13        5.88        6.97      4.85 o 
  -3  10  13      129.88      135.58     13.97 o 
  -2  10  13       12.44       17.12      6.23 o 
  -1  10  13      220.38      229.51     15.91 o 
   0  10  13        1.53        6.39      3.74 o 
   1  10  13      230.06      230.33     16.36 o 
   2  10  13        0.06       -1.02      4.05 o 
   3  10  13       18.39       23.38     11.22 o 
   4  10  13       15.48       24.28      9.30 o 
   5  10  13        0.14        1.84      5.55 o 
  -5  11  13      107.95      103.99     21.89 o 
  -4  11  13       16.98       19.98      8.13 o 
  -3  11  13      130.75      114.27     13.08 o 
  -2  11  13        4.14       10.50      4.83 o 
  -1  11  13       45.60       47.05      8.57 o 
   0  11  13      117.57      118.29     13.01 o 
   1  11  13        0.08        3.03      4.02 o 
   2  11  13      137.86      123.24     20.25 o 
   3  11  13       29.10       19.91      9.58 o 
   4  11  13        0.02        4.70      9.58 o 
  -3  12  13        9.02       22.75      9.07 o 
  -2  12  13       24.23       34.37      7.12 o 
  -1  12  13        0.17        1.91      4.88 o 
   0  12  13       97.77      134.04     14.38 o 
   1  12  13        2.91       -0.18      4.79 o 
   2  12  13      323.26      358.32     32.56 o 
   3  12  13       15.60       20.51      8.16 o 
   0  13  13       64.41       75.39     13.93 o 
  -8   0  14      114.41      132.99     24.63 o 
  -6   0  14       12.26       16.42      9.85 o 
  -4   0  14      136.77      135.18     19.70 o 
  -2   0  14      813.92      817.66     37.22 o 
   0   0  14        4.91        9.36      4.65 o 
   2   0  14      553.09      607.18     37.22 o 
   4   0  14      374.80      375.10     21.62 o 
   6   0  14       34.60       42.14     13.14 o 
   8   0  14      311.85      304.30     31.74 o 
  -9   1  14        5.42        2.23      4.83 o 
  -8   1  14       27.85       31.98      9.04 o 
  -7   1  14       19.30       22.27      7.23 o 
  -6   1  14        0.06        5.75      4.64 o 
  -5   1  14       62.10       64.28     10.60 o 
  -4   1  14        3.98        6.98      4.60 o 
  -3   1  14       64.52       53.23      8.90 o 
  -2   1  14       12.00        9.22      4.83 o 
  -1   1  14        9.41       10.67      3.01 o 
   0   1  14       16.94       23.89      3.82 o 
   1   1  14      161.22      149.00      7.23 o 
   2   1  14      281.25      270.40      9.85 o 
   3   1  14        0.07        4.13      2.25 o 
   4   1  14      237.62      223.48     11.80 o 
   5   1  14      180.57      155.45     10.37 o 
   6   1  14        0.03        0.35      3.66 o 
   7   1  14      137.39      128.05     16.44 o 
   8   1  14      115.62      133.95     17.58 o 
   9   1  14       78.98       70.55     11.14 o 
  -9   2  14      123.04      126.75     17.41 o 
  -8   2  14       28.14       26.71      7.93 o 
  -7   2  14      316.69      327.36     21.86 o 
  -6   2  14      628.82      676.74     29.80 o 
  -5   2  14      677.91      689.58     28.44 o 
  -4   2  14      342.35      310.87     33.11 o 
  -3   2  14       17.42       12.92      5.38 o 
  -2   2  14        6.47        7.39      4.64 o 
  -1   2  14     1105.11     1090.40     43.82 o 
   0   2  14      666.89      684.20     30.43 o 
   1   2  14     1288.69     1334.27     27.34 o 
   2   2  14       21.11       28.95      4.11 o 
   3   2  14      427.82      392.40     27.99 o 
   4   2  14       92.79       93.80      9.35 o 
   5   2  14       21.02       26.17      5.64 o 
   6   2  14        4.08        6.49      4.37 o 
   7   2  14      177.68      189.09     17.75 o 
   8   2  14        4.55        0.66      4.60 o 
  -9   3  14        6.08       15.15      9.58 o 
  -8   3  14       39.72       44.80     10.64 o 
  -7   3  14        9.65        6.57      5.42 o 
  -6   3  14        6.04       10.32      6.29 o 
  -5   3  14       69.30       83.63     12.15 o 
  -4   3  14        4.74        9.30      5.03 o 
  -3   3  14       36.69       40.02      7.74 o 
  -2   3  14        5.45       11.22      5.03 o 
  -1   3  14       19.04       23.72      3.85 o 
   0   3  14      902.73      916.31     56.25 o 
   1   3  14      941.01      942.33     48.27 o 
   2   3  14     1624.59     1704.34     30.11 o 
   3   3  14      177.37      162.77     14.76 o 
   4   3  14        4.83        5.03      3.17 o 
   5   3  14        2.64        4.40      3.48 o 
   6   3  14      142.51      134.34     12.57 o 
   7   3  14      212.95      248.19     15.05 o 
   8   3  14      138.95      143.13     17.74 o 
  -9   4  14       25.36       39.33      8.91 o 
  -8   4  14      173.18      194.70     21.27 o 
  -7   4  14        0.02       -0.83      4.44 o 
  -6   4  14      961.74      974.01     67.32 o 
  -5   4  14       71.92       75.59     11.61 o 
  -4   4  14      564.60      560.19     57.19 o 
  -3   4  14      129.35      128.62     12.22 o 
  -2   4  14       18.70       18.72      5.60 o 
  -1   4  14       17.36       14.56      4.21 o 
   0   4  14     1390.39     1438.05     51.28 o 
   1   4  14        3.99        2.46      3.87 o 
   2   4  14     4724.03     4676.61    156.80 o 
   3   4  14      229.19      246.69     17.01 o 
   4   4  14     1070.86     1020.28    108.37 o 
   5   4  14      135.22      126.79     15.42 o 
   6   4  14      324.17      319.22     20.96 o 
   7   4  14       79.18       88.94     14.12 o 
   8   4  14       21.40       29.06      7.87 o 
  -8   5  14       29.43       37.31      9.19 o 
  -7   5  14       22.90       42.83      9.65 o 
  -6   5  14       39.36       49.62     12.59 o 
  -5   5  14      161.01      166.37     15.64 o 
  -4   5  14       92.79      102.82     13.14 o 
  -3   5  14      545.34      516.28     22.91 o 
  -2   5  14       11.08       11.93      4.31 o 
  -1   5  14      943.38      853.70     36.01 o 
   0   5  14     1894.24     1864.13     44.12 o 
   1   5  14     2358.82     2311.24     89.76 o 
   2   5  14     1124.31     1084.66     45.43 o 
   3   5  14      421.01      412.43     25.18 o 
   4   5  14        3.17       -0.21      4.05 o 
   5   5  14       37.01       36.97      8.80 o 
   6   5  14      443.85      419.92     25.01 o 
   7   5  14      239.33      233.75     22.17 o 
   8   5  14      154.13      162.30     23.26 o 
  -8   6  14       67.25       67.62     13.01 o 
  -7   6  14      122.23      128.95     16.80 o 
  -6   6  14      142.70      132.68     16.63 o 
  -5   6  14      303.61      284.14     15.77 o 
  -4   6  14       35.13       30.99      6.19 o 
  -3   6  14        0.01        0.20      2.81 o 
  -2   6  14      173.56      176.77      9.66 o 
  -1   6  14      429.88      396.34     17.05 o 
   0   6  14       69.11       71.72     12.59 o 
   1   6  14     1428.39     1272.62     43.24 o 
   2   6  14      176.77      177.29     22.71 o 
   3   6  14      441.19      427.48     40.23 o 
   4   6  14        6.46       15.87      6.97 o 
   5   6  14      248.84      244.12     20.52 o 
   6   6  14       63.76       63.93     13.00 o 
   7   6  14       57.82       66.12     13.53 o 
  -8   7  14        3.07        1.64     10.95 o 
  -7   7  14       23.75       25.74      8.02 o 
  -6   7  14       67.26       67.83      9.78 o 
  -5   7  14      203.58      213.52     14.10 o 
  -4   7  14      759.49      703.88     48.77 o 
  -3   7  14      128.35      141.13     11.55 o 
  -2   7  14      476.24      455.02     24.04 o 
  -1   7  14       39.52       37.59      6.94 o 
   0   7  14      420.15      386.82     17.33 o 
   1   7  14       38.87       44.69      8.88 o 
   2   7  14        4.90       10.29      5.52 o 
   3   7  14      169.49      186.41     18.88 o 
   4   7  14        5.13        0.88      4.64 o 
   5   7  14      101.55       99.02     15.25 o 
   6   7  14       47.71       48.24     11.22 o 
   7   7  14       83.16       86.13     15.91 o 
  -7   8  14       41.74       54.17      8.23 o 
  -6   8  14       61.37       87.78     11.70 o 
  -5   8  14       45.26       39.37      7.45 o 
  -4   8  14        8.99       10.81      4.40 o 
  -3   8  14       11.59       17.23      4.97 o 
  -2   8  14      127.54      133.17     14.02 o 
  -1   8  14      165.29      160.78     12.99 o 
   0   8  14      344.17      303.15     15.90 o 
   1   8  14        0.10        0.24      3.04 o 
   2   8  14        0.66        7.42      4.73 o 
   3   8  14       29.19       35.60      8.94 o 
   4   8  14        0.32       -3.06      4.60 o 
   5   8  14       23.79       26.07      8.80 o 
   6   8  14        3.35        8.65      6.78 o 
  -6   9  14        3.50        2.75      4.08 o 
  -5   9  14       72.73       86.02     11.67 o 
  -4   9  14      390.72      394.79     39.13 o 
  -3   9  14       80.96       89.24     11.23 o 
  -2   9  14      266.07      250.25     15.26 o 
  -1   9  14       60.91       61.43      8.85 o 
   0   9  14      208.90      204.92     19.66 o 
   1   9  14       74.38       78.20      9.87 o 
   2   9  14       25.57       25.14      5.85 o 
   3   9  14        9.27        8.19      5.21 o 
   4   9  14       33.30       29.28      9.29 o 
   5   9  14       12.20        8.30     13.96 o 
   6   9  14        6.82        6.69      7.48 o 
  -5  10  14        5.44       10.26      4.45 o 
  -4  10  14       91.86       99.26     14.62 o 
  -3  10  14       33.81       37.18      7.66 o 
  -2  10  14       58.35       68.54      9.65 o 
  -1  10  14       16.75       23.14      6.18 o 
   0  10  14       43.34       42.26      7.46 o 
   1  10  14       14.26       18.32      5.71 o 
   2  10  14       29.65       30.13      8.31 o 
   3  10  14       33.42       38.61      9.59 o 
   4  10  14      101.26      112.41     26.54 o 
   5  10  14       36.55       39.06     11.68 o 
  -4  11  14        6.81        7.87      4.40 o 
  -3  11  14      238.40      260.24     17.01 o 
  -2  11  14       56.97       83.00     12.34 o 
  -1  11  14       56.70       61.66      9.72 o 
   0  11  14        2.21        3.79      4.75 o 
   1  11  14        0.07       -0.45      3.76 o 
   2  11  14       24.77       22.48      7.59 o 
   3  11  14       32.92       45.78     10.83 o 
   4  11  14        0.08        7.18      4.98 o 
  -3  12  14       31.68       44.77     11.70 o 
  -2  12  14        0.08        6.72      5.11 o 
  -1  12  14        0.26        2.51      4.55 o 
   0  12  14       21.58       27.27      6.61 o 
   1  12  14        0.82       -0.83      4.57 o 
   2  12  14       18.73       19.29      6.80 o 
  -9   0  15       67.13       71.70     18.06 o 
  -7   0  15       19.76       15.87      8.76 o 
  -5   0  15      316.66      270.91     26.27 o 
  -3   0  15     1415.72     1285.06     50.35 o 
  -1   0  15     2845.70     2757.80    223.57 o 
   1   0  15      245.78      254.50     13.93 o 
   3   0  15     1749.46     1661.80     86.75 o 
   5   0  15      468.59      513.91     34.48 o 
   7   0  15       47.56       52.54     14.78 o 
  -9   1  15       14.87       21.98      6.68 o 
  -8   1  15        8.56        0.18      4.83 o 
  -7   1  15        0.01        5.17      5.13 o 
  -6   1  15       81.21       78.25     12.57 o 
  -5   1  15        1.65        6.64      5.75 o 
  -4   1  15     1503.77     1402.55     39.28 o 
  -3   1  15      113.44      130.66     13.73 o 
  -2   1  15     1360.67     1318.83     34.60 o 
  -1   1  15      123.11      130.00      7.61 o 
   0   1  15      664.47      664.15     15.83 o 
   1   1  15       54.62       57.16      5.67 o 
   2   1  15       12.56       15.94      3.23 o 
   3   1  15      232.23      198.99      9.11 o 
   4   1  15        4.35        1.09      2.90 o 
   5   1  15        0.21        3.28      3.13 o 
   6   1  15        7.36       12.86      5.80 o 
   7   1  15       38.26       52.56     11.02 o 
   8   1  15       15.72       21.96      7.23 o 
  -9   2  15        9.54       12.18      5.21 o 
  -8   2  15      116.28      112.53     16.63 o 
  -7   2  15       15.20       22.26      6.68 o 
  -6   2  15      143.48      124.84     15.87 o 
  -5   2  15      322.01      317.14     19.93 o 
  -4   2  15      727.27      669.19     27.28 o 
  -3   2  15        8.03       12.89      5.13 o 
  -2   2  15      400.86      392.67     19.34 o 
  -1   2  15       32.87       14.47      7.75 o 
   0   2  15       59.05       35.61     16.18 o 
   1   2  15      370.68      367.21     11.63 o 
   2   2  15     1203.13     1117.45     42.93 o 
   3   2  15      167.32      155.16     18.00 o 
   4   2  15     1052.18     1006.15     26.09 o 
   5   2  15      295.84      262.50     14.09 o 
   6   2  15      261.15      275.45     15.14 o 
   7   2  15       88.67       90.93     13.92 o 
   8   2  15        4.26       15.39      5.91 o 
  -9   3  15       96.65       87.28     12.70 o 
  -8   3  15        9.19        1.09      5.42 o 
  -7   3  15       58.13       52.92     11.02 o 
  -6   3  15       12.51       11.97      6.05 o 
  -5   3  15      168.46      170.76     15.78 o 
  -4   3  15       90.57       96.85     16.97 o 
  -3   3  15     2587.54     2546.79     51.19 o 
  -2   3  15     1026.47     1009.42     27.43 o 
  -1   3  15     1223.69     1164.53     41.63 o 
   0   3  15       23.24       24.71      3.77 o 
   1   3  15      629.26      624.84     14.83 o 
   2   3  15        0.20        3.66      2.88 o 
   3   3  15       65.26       71.16      8.29 o 
   4   3  15       31.59       34.27      6.26 o 
   5   3  15       55.47       64.75      8.69 o 
   6   3  15       23.34       24.36      5.58 o 
   7   3  15       13.48       17.25      5.26 o 
   8   3  15       10.90        9.76      7.66 o 
  -8   4  15       11.06        9.56     10.13 o 
  -7   4  15      168.90      163.98     18.96 o 
  -6   4  15        6.37       16.13      6.54 o 
  -5   4  15      247.99      233.69     22.71 o 
  -4   4  15        3.32        5.67      4.20 o 
  -3   4  15       42.49       46.11      8.65 o 
  -2   4  15       50.29       45.52      6.99 o 
  -1   4  15      248.19      231.24     16.19 o 
   0   4  15        3.54        9.75      3.62 o 
   1   4  15      119.65      120.59     13.53 o 
   2   4  15       33.11       42.64      9.09 o 
   3   4  15     1199.32     1165.62     58.83 o 
   4   4  15       10.22        8.38      4.83 o 
   5   4  15      476.61      486.32     44.60 o 
   6   4  15       19.13       23.75      7.23 o 
   7   4  15       26.18       34.89      9.03 o 
  -8   5  15        2.60        6.09      5.87 o 
  -7   5  15        7.88        9.61      5.60 o 
  -6   5  15        0.56       -0.23      4.05 o 
  -5   5  15      292.56      303.86     30.65 o 
  -4   5  15      125.62      129.86     23.81 o 
  -3   5  15      706.49      670.32     39.95 o 
  -2   5  15      630.35      584.90     26.87 o 
  -1   5  15       22.18       28.30      5.48 o 
   0   5  15      225.59      225.49     16.25 o 
   1   5  15      414.90      367.69     20.70 o 
   2   5  15      243.74      229.11     21.07 o 
   3   5  15       62.15       60.20     10.64 o 
   4   5  15       11.97        9.58      5.80 o 
   5   5  15        0.85        5.65      4.73 o 
   6   5  15       17.59       18.06      7.35 o 
   7   5  15       23.26       31.83      9.65 o 
   8   5  15        8.35        4.94      6.55 o 
  -8   6  15       78.18       78.90     13.54 o 
  -7   6  15       32.48       49.54     10.84 o 
  -6   6  15       33.41       35.59      9.04 o 
  -5   6  15       41.47       37.40      8.88 o 
  -4   6  15      167.56      157.88     15.32 o 
  -3   6  15        7.46        9.69      4.60 o 
  -2   6  15       77.27       79.49      9.22 o 
  -1   6  15       77.50       83.66     12.37 o 
   0   6  15       52.38       53.64     10.45 o 
   1   6  15       12.64       22.93      7.32 o 
   2   6  15     1128.81     1072.03     68.96 o 
   3   6  15      199.68      204.67     16.59 o 
   4   6  15     1004.72      951.53     70.60 o 
   5   6  15        0.12        3.56      5.42 o 
   6   6  15       74.18       99.53     15.97 o 
   7   6  15       63.98       75.02     16.15 o 
  -7   7  15       95.23      118.44     17.01 o 
  -6   7  15       25.34       32.01      8.70 o 
  -5   7  15       77.54       88.93     11.35 o 
  -4   7  15      248.00      242.11     14.70 o 
  -3   7  15      459.44      416.08     18.35 o 
  -2   7  15      282.61      270.19     15.27 o 
  -1   7  15      185.00      180.13     12.90 o 
   0   7  15      180.52      199.80     16.03 o 
   1   7  15      200.76      209.90     27.91 o 
   2   7  15      153.31      140.36     16.24 o 
   3   7  15       24.50       20.45      6.93 o 
   4   7  15       13.72       20.14      9.85 o 
   5   7  15        0.37       -2.19      4.99 o 
   6   7  15        0.03       -0.19      5.91 o 
   7   7  15        0.32       -0.84      6.44 o 
  -7   8  15        0.35       -3.91      4.78 o 
  -6   8  15        0.33        9.32      4.58 o 
  -5   8  15        0.01       -1.21      3.84 o 
  -4   8  15       59.30       53.00     11.24 o 
  -3   8  15       71.21       78.32     10.34 o 
  -2   8  15      122.14      113.72     12.22 o 
  -1   8  15      181.57      192.35     13.16 o 
   0   8  15        3.74        3.15      3.54 o 
   1   8  15       59.52       54.63     10.36 o 
   2   8  15        0.26       -0.08      3.94 o 
   3   8  15      189.73      199.90     18.86 o 
   4   8  15        5.71        4.08      5.77 o 
   5   8  15      124.97      142.15     25.18 o 
   6   8  15       14.61       16.82      8.65 o 
  -6   9  15        3.82        4.19      4.24 o 
  -5   9  15        6.46       14.37      5.63 o 
  -4   9  15       65.65       70.07     12.54 o 
  -3   9  15        0.07        3.95      3.65 o 
  -2   9  15       54.15       47.17      8.20 o 
  -1   9  15      102.22       93.82     11.23 o 
   0   9  15       29.71       31.98      6.50 o 
   1   9  15       28.17       31.03      6.51 o 
   2   9  15       13.84       17.74      5.77 o 
   3   9  15       38.82       56.78     11.29 o 
   4   9  15       35.85       36.75     10.12 o 
   5   9  15        1.50        1.37      6.68 o 
  -5  10  15       30.47       53.18     12.04 o 
  -4  10  15        0.23        4.74      4.38 o 
  -3  10  15        0.02        6.02      4.15 o 
  -2  10  15      142.95      138.12     14.21 o 
  -1  10  15        2.22        3.69      3.77 o 
   0  10  15       57.02       51.77     12.98 o 
   1  10  15        0.99        2.06      3.85 o 
   2  10  15       25.40       24.98      7.59 o 
   3  10  15        0.11       -2.37      4.41 o 
   4  10  15       11.30       20.59      7.04 o 
   5  10  15        0.45       -4.36      5.97 o 
  -4  11  15       15.35       10.42      4.48 o 
  -3  11  15        3.99        4.61      4.95 o 
  -2  11  15       32.27       26.86      7.16 o 
  -1  11  15      117.51      113.80     13.36 o 
   0  11  15      174.33      205.95     17.34 o 
   1  11  15       37.18       48.10      8.81 o 
   2  11  15      150.79      183.28     28.19 o 
   3  11  15        0.35        5.84      4.90 o 
  -2  12  15        3.45        0.55      4.02 o 
  -1  12  15        3.70        5.93      6.47 o 
   0  12  15       24.34       34.36      7.69 o 
   1  12  15       44.99       57.61      9.37 o 
   2  12  15       69.31       89.04     13.81 o 
  -8   0  16      276.32      286.24     30.65 o 
  -6   0  16      208.38      232.05     25.72 o 
  -4   0  16      281.18      303.20     26.82 o 
  -2   0  16      926.96      758.90     26.24 o 
   0   0  16      126.25      176.37     12.38 o 
   2   0  16      632.38      703.60     24.34 o 
   4   0  16      101.99      101.54     11.42 o 
   6   0  16       42.30       46.52     14.23 o 
   8   0  16      421.86      429.63     37.22 o 
  -9   1  16       24.32       31.84      6.54 o 
  -8   1  16        3.08        7.43      5.91 o 
  -7   1  16        9.24        3.83      4.64 o 
  -6   1  16        8.90        9.30      5.99 o 
  -5   1  16      150.36      154.70     16.80 o 
  -4   1  16       15.09       17.45      6.76 o 
  -3   1  16      169.28      167.40     13.92 o 
  -2   1  16        1.47        4.33      2.75 o 
  -1   1  16      214.24      177.39      8.84 o 
   0   1  16       15.71       32.52      4.89 o 
   1   1  16     2125.07     2198.34     30.06 o 
   2   1  16      339.31      355.11     17.27 o 
   3   1  16      807.80      755.61     59.78 o 
   4   1  16        0.04       -0.24      2.81 o 
   5   1  16        3.52        9.30      5.03 o 
   6   1  16       87.87       90.70     13.70 o 
   7   1  16        0.06        1.36      4.83 o 
   8   1  16       58.47       67.45     12.54 o 
  -8   2  16       31.82       33.28     10.12 o 
  -7   2  16      149.61      182.83     20.29 o 
  -6   2  16       26.30       27.03      8.10 o 
  -5   2  16      144.11      170.06     17.41 o 
  -4   2  16      864.68      856.83     31.88 o 
  -3   2  16        0.36        4.93      4.60 o 
  -2   2  16      364.90      315.29     11.96 o 
  -1   2  16      234.61      197.25     11.20 o 
   0   2  16      262.59      241.37     12.00 o 
   1   2  16       44.04       66.43      6.25 o 
   2   2  16       11.77       13.96      4.04 o 
   3   2  16       24.60       27.60      5.45 o 
   4   2  16        8.71        7.55      3.70 o 
   5   2  16       22.99       33.22      7.39 o 
   6   2  16        1.34        2.36      4.44 o 
   7   2  16      194.66      188.47     17.87 o 
   8   2  16       71.99       86.88     13.87 o 
  -8   3  16        1.22       -0.18      5.77 o 
  -7   3  16        2.74        7.39      5.80 o 
  -6   3  16       18.89       29.01      8.13 o 
  -5   3  16        3.11       13.02     11.77 o 
  -4   3  16      160.75      157.73     14.81 o 
  -3   3  16      124.94      142.40     13.68 o 
  -2   3  16     1087.93      979.79     63.44 o 
  -1   3  16        2.88        1.55      3.22 o 
   0   3  16      599.28      610.73     18.94 o 
   1   3  16        0.21        2.19      3.66 o 
   2   3  16      342.82      351.51     19.35 o 
   3   3  16       67.49       73.07      9.74 o 
   4   3  16       30.95       23.38      5.35 o 
   5   3  16       83.07       82.38      9.85 o 
   6   3  16       15.11       23.31      5.48 o 
   7   3  16      143.37      147.77     26.82 o 
   8   3  16        1.23        3.28      6.57 o 
  -8   4  16      151.24      155.44     19.74 o 
  -7   4  16        4.67       10.02      6.17 o 
  -6   4  16      187.85      190.92     16.63 o 
  -5   4  16      136.81      109.47     14.71 o 
  -4   4  16       16.60       16.97      5.99 o 
  -3   4  16      178.65      181.91     14.09 o 
  -2   4  16     1053.96      915.69     32.75 o 
  -1   4  16        0.09        1.13      3.22 o 
   0   4  16     2615.39     2425.02     51.65 o 
   1   4  16       45.13       40.86      8.70 o 
   2   4  16      812.75      740.84     32.84 o 
   3   4  16      285.11      275.65     18.14 o 
   4   4  16       23.11       23.05      7.09 o 
   5   4  16       75.68       63.64     11.41 o 
   6   4  16        0.06        4.15      4.45 o 
   7   4  16       71.84       68.74     13.16 o 
   8   4  16        7.40        6.57      6.02 o 
  -8   5  16       12.51       20.52      7.11 o 
  -7   5  16        0.22        3.75      5.25 o 
  -6   5  16        1.18        4.65      5.42 o 
  -5   5  16      196.78      208.83     16.80 o 
  -4   5  16       33.93       29.23      7.62 o 
  -3   5  16      675.52      668.94     27.57 o 
  -2   5  16      320.93      295.03     23.34 o 
  -1   5  16      323.64      335.37     20.11 o 
   0   5  16      716.73      662.53     51.99 o 
   1   5  16      159.38      165.54     14.51 o 
   2   5  16        8.22        6.54      4.60 o 
   3   5  16        7.51       11.74      5.60 o 
   4   5  16      116.89      122.34     15.58 o 
   5   5  16        0.05       -1.12      4.44 o 
   6   5  16      244.82      261.95     20.29 o 
   7   5  16        9.65       12.31      7.94 o 
  -7   6  16      280.63      281.26     21.86 o 
  -6   6  16        0.15        6.38      7.11 o 
  -5   6  16      135.44      138.95     17.01 o 
  -4   6  16        2.66        7.30      5.21 o 
  -3   6  16      469.68      464.78     23.30 o 
  -2   6  16       24.42       27.91      7.35 o 
  -1   6  16     1609.23     1503.70     43.34 o 
   0   6  16      126.76      116.83     14.90 o 
   1   6  16      661.27      619.22     41.87 o 
   2   6  16        5.13        3.19      4.44 o 
   3   6  16       21.58       29.78      7.93 o 
   4   6  16      104.70      107.22     15.08 o 
   5   6  16       11.39       14.35      7.09 o 
   6   6  16       69.10       59.80     12.75 o 
   7   6  16        1.97       11.00      7.93 o 
  -7   7  16        0.01        4.13      5.70 o 
  -6   7  16        1.67        4.07      5.38 o 
  -5   7  16       25.10       30.83      8.10 o 
  -4   7  16       25.66       27.78      7.62 o 
  -3   7  16       71.35       72.54     17.51 o 
  -2   7  16       44.20       50.73     10.04 o 
  -1   7  16       87.87       78.50     12.54 o 
   0   7  16      241.67      232.08     17.41 o 
   1   7  16       35.19       43.55      9.86 o 
   2   7  16      228.33      233.86     18.18 o 
   3   7  16        7.70       18.89      7.54 o 
   4   7  16       61.13       85.91     14.12 o 
   5   7  16       78.51       81.22     15.32 o 
   6   7  16        6.79       -0.68      6.44 o 
  -6   8  16      133.75      151.34     18.38 o 
  -5   8  16       36.81       42.03      7.89 o 
  -4   8  16       60.94       58.39     10.60 o 
  -3   8  16       98.17      100.12     11.79 o 
  -2   8  16        5.70       10.74      4.58 o 
  -1   8  16      102.65      103.66     11.81 o 
   0   8  16        1.70       -1.02      4.10 o 
   1   8  16       11.69       13.54      5.91 o 
   2   8  16      139.17      156.05     18.19 o 
   3   8  16       78.95       82.37     14.12 o 
   4   8  16       43.35       58.87     13.41 o 
   5   8  16       44.92       49.41     12.37 o 
   6   8  16        8.84       18.43     10.95 o 
  -6   9  16        3.66       10.13      4.71 o 
  -5   9  16        6.34       10.73      5.65 o 
  -4   9  16       23.35       30.11      6.91 o 
  -3   9  16       18.88       22.81      6.26 o 
  -2   9  16       33.03       34.09      7.04 o 
  -1   9  16       62.19       65.16      9.76 o 
   0   9  16       12.73       13.23      4.93 o 
   1   9  16       90.63      100.88     14.87 o 
   2   9  16        3.70        5.47      5.13 o 
   3   9  16        3.46        1.84      5.91 o 
   4   9  16        2.76        1.84      6.05 o 
   5   9  16        4.96       -0.73      6.68 o 
  -5  10  16        0.14        7.96      6.84 o 
  -4  10  16      286.51      294.87     32.74 o 
  -3  10  16        3.62        3.55      4.97 o 
  -2  10  16      245.34      265.93     16.95 o 
  -1  10  16        3.02        6.95      4.33 o 
   0  10  16      116.78      127.47     13.85 o 
   1  10  16       12.66       11.35      5.30 o 
   2  10  16       35.86       54.01     11.13 o 
   3  10  16       20.61       29.80      9.01 o 
   4  10  16      159.22      176.56     22.02 o 
  -3  11  16      197.71      227.35     17.72 o 
  -2  11  16       24.42       27.67      7.30 o 
  -1  11  16        7.13       17.60      6.16 o 
   0  11  16       30.98       45.70      9.04 o 
   1  11  16        0.00        1.40      4.43 o 
   2  11  16       77.68       83.34     13.87 o 
   3  11  16        0.01        4.04      4.98 o 
  -1  12  16       49.51       47.76      8.59 o 
   0  12  16        7.30       11.17      4.74 o 
  -7   0  17       49.55       55.28     16.42 o 
  -5   0  17      256.35      221.11     25.18 o 
  -3   0  17     3605.48     3502.17     89.21 o 
  -1   0  17     4095.03     3905.00    316.61 o 
   1   0  17      959.25      895.50     27.86 o 
   3   0  17       66.80       90.84     11.04 o 
   5   0  17      399.93      423.61     32.84 o 
   7   0  17       68.36       73.34     17.51 o 
  -8   1  17       13.86       18.06      6.38 o 
  -7   1  17        8.38       11.71      6.93 o 
  -6   1  17      116.72      136.60     20.25 o 
  -5   1  17        3.18        3.56      4.64 o 
  -4   1  17      223.24      212.20     16.59 o 
  -3   1  17        2.52        3.95      5.21 o 
  -2   1  17      141.56      133.16      8.72 o 
  -1   1  17        1.68        6.13      4.34 o 
   0   1  17       60.17       67.77      6.75 o 
   1   1  17        2.10        5.90      2.64 o 
   2   1  17       97.58       96.39      7.83 o 
   3   1  17      158.45      161.18     10.55 o 
   4   1  17        9.51       22.20      5.07 o 
   5   1  17      248.23      262.53     18.19 o 
   6   1  17       47.73       67.75     11.83 o 
   7   1  17       29.07       28.51      8.21 o 
   8   1  17       13.56       30.10      7.74 o 
  -8   2  17       56.00       48.35     10.83 o 
  -7   2  17      178.53      178.63     20.64 o 
  -6   2  17       22.59       17.36      6.93 o 
  -5   2  17       93.41       98.10     14.09 o 
  -4   2  17      250.77      228.24     17.19 o 
  -3   2  17       27.29       40.02     10.95 o 
  -2   2  17      499.94      472.36     26.31 o 
  -1   2  17       43.36       49.72      5.78 o 
   0   2  17      474.60      444.68     34.13 o 
   1   2  17       18.67       23.31      3.95 o 
   2   2  17       23.01       26.38      5.12 o 
   3   2  17        8.58        7.72      3.36 o 
   4   2  17      318.00      316.54     24.33 o 
   5   2  17        7.77       11.27      4.23 o 
   6   2  17       29.33       47.59     10.45 o 
   7   2  17        0.01       15.32      6.19 o 
   8   2  17        0.00        0.95      4.65 o 
  -8   3  17       48.19       54.51     11.70 o 
  -7   3  17       12.66        4.52      6.05 o 
  -6   3  17       69.01       89.01     14.23 o 
  -5   3  17      224.64      241.20     18.19 o 
  -4   3  17       19.36       27.12      7.87 o 
  -3   3  17      569.93      574.75     25.68 o 
  -2   3  17      200.71      184.71     11.85 o 
  -1   3  17      159.52      171.10     11.03 o 
   0   3  17      538.05      504.99     17.85 o 
   1   3  17      139.70      159.80     13.73 o 
   2   3  17      117.08      114.12     13.73 o 
   3   3  17      259.48      232.67     16.64 o 
   4   3  17      193.12      187.82     17.51 o 
   5   3  17      138.69      136.67     16.03 o 
   6   3  17      169.71      151.65     17.69 o 
   7   3  17       75.67       77.17     19.70 o 
  -8   4  17      108.81      137.05     18.74 o 
  -7   4  17        2.53        4.32      5.52 o 
  -6   4  17      187.68      230.19     18.96 o 
  -5   4  17       15.29       25.33      9.85 o 
  -4   4  17      281.69      301.97     19.52 o 
  -3   4  17       48.00       51.43      9.48 o 
  -2   4  17       14.39       20.96      5.32 o 
  -1   4  17        4.60        9.32      3.68 o 
   0   4  17      236.98      207.97     15.87 o 
   1   4  17       10.16       15.11      5.91 o 
   2   4  17      130.94      110.81     13.64 o 
   3   4  17      412.80      363.64     26.82 o 
   4   4  17        2.78        4.27      6.02 o 
   5   4  17        3.43        3.46      4.83 o 
   6   4  17        1.38        1.22      5.47 o 
   7   4  17        1.44        0.53      5.21 o 
  -7   5  17       55.71       73.03     12.70 o 
  -6   5  17       11.13       14.78      6.31 o 
  -5   5  17      260.23      265.57     19.52 o 
  -4   5  17       77.96       80.54     12.00 o 
  -3   5  17       93.13       99.60     13.53 o 
  -2   5  17      529.02      487.43     18.98 o 
  -1   5  17      176.36      156.12     17.79 o 
   0   5  17      154.80      148.78     16.03 o 
   1   5  17      210.67      205.05     16.03 o 
   2   5  17      490.98      426.15     23.39 o 
   3   5  17       18.83       25.20      7.54 o 
   4   5  17      118.88      119.16     15.64 o 
   5   5  17       68.17       67.05     12.08 o 
   6   5  17      214.48      207.33     21.80 o 
   7   5  17       76.26       75.05     13.01 o 
  -7   6  17        8.99       15.24     16.42 o 
  -6   6  17       44.90       50.07     10.82 o 
  -5   6  17        0.63       -2.85      3.81 o 
  -4   6  17       52.01       47.00      9.59 o 
  -3   6  17        0.60        9.57      3.96 o 
  -2   6  17      195.38      195.57     16.06 o 
  -1   6  17      175.83      144.42     16.20 o 
   0   6  17      171.23      178.97     18.19 o 
   1   6  17        0.17        2.03      4.05 o 
   2   6  17        5.40       12.04      5.80 o 
   3   6  17       67.76       69.25     12.57 o 
   4   6  17       11.46       11.29      9.85 o 
   5   6  17        2.42       -1.39      5.38 o 
   6   6  17        0.14        2.46      6.76 o 
   7   6  17       47.01       51.45     18.06 o 
  -7   7  17        0.07       16.42      6.68 o 
  -6   7  17      111.17      132.82     17.99 o 
  -5   7  17       68.68       87.29     13.73 o 
  -4   7  17      185.35      187.16     17.09 o 
  -3   7  17        5.53        7.30      5.21 o 
  -2   7  17       23.53       32.40      8.10 o 
  -1   7  17        9.67       14.18      6.31 o 
   0   7  17       12.98       14.05      6.17 o 
   1   7  17       18.27       18.23      6.93 o 
   2   7  17      405.45      396.19     42.69 o 
   3   7  17       25.56       31.94      9.26 o 
   4   7  17       17.29       21.38      7.93 o 
   5   7  17       26.15       35.38     10.51 o 
   6   7  17       60.21       79.98     15.42 o 
  -6   8  17       16.02       17.98     10.40 o 
  -5   8  17        0.16        1.28      5.65 o 
  -4   8  17       14.07       17.51      8.76 o 
  -3   8  17      113.08      129.90     17.22 o 
  -2   8  17        4.64        6.09      5.21 o 
  -1   8  17      379.87      372.99     23.22 o 
   0   8  17      194.10      205.71     23.53 o 
   1   8  17        5.46       12.11      5.77 o 
   2   8  17       24.06       34.75      9.67 o 
   3   8  17       16.79       33.42      9.82 o 
   4   8  17       49.03       55.96     12.96 o 
   5   8  17       63.26       73.01     22.99 o 
  -5   9  17      115.60      133.26     26.54 o 
  -4   9  17       17.08       16.68      5.31 o 
  -3   9  17        1.43        3.38      4.58 o 
  -2   9  17        4.66        4.27      4.09 o 
  -1   9  17        1.66       -2.39      3.50 o 
   0   9  17       36.26       38.21      9.31 o 
   1   9  17       53.80       60.28     11.68 o 
   2   9  17      153.02      156.69     32.56 o 
   3   9  17        5.49        8.33      6.97 o 
   4   9  17       93.72      100.87     17.14 o 
   5   9  17       14.20       24.81     10.12 o 
  -4  10  17       13.39       18.75      7.32 o 
  -3  10  17       17.18       19.28      6.23 o 
  -2  10  17      201.45      209.20     17.12 o 
  -1  10  17        0.10        1.21      3.85 o 
   0  10  17       36.09       35.98      7.48 o 
   1  10  17        8.12       11.34      5.33 o 
   2  10  17        9.28       16.65      7.94 o 
   3  10  17        0.42        1.51      4.98 o 
   4  10  17       64.31       64.41     13.14 o 
  -3  11  17        0.54        4.24      4.41 o 
  -2  11  17       46.11       53.93      9.74 o 
  -1  11  17       43.55       49.71      9.26 o 
   0  11  17       70.37       99.99     12.97 o 
   1  11  17       12.66       18.36      8.28 o 
   2  11  17       41.15       52.90     11.13 o 
  -8   0  18       49.31       50.90     16.42 o 
  -6   0  18       79.69       84.28     20.80 o 
  -4   0  18      330.83      322.91     29.55 o 
  -2   0  18        1.41        1.81      3.54 o 
   0   0  18      193.40      185.48     13.53 o 
   2   0  18        5.10       10.15      4.20 o 
   4   0  18      107.09       83.74     17.51 o 
   6   0  18      271.83      238.08     26.27 o 
  -8   1  18       63.37       79.45     19.98 o 
  -7   1  18       11.40       14.39      7.71 o 
  -6   1  18      225.65      237.31     19.54 o 
  -5   1  18      280.06      305.59     20.90 o 
  -4   1  18      504.51      511.19     25.72 o 
  -3   1  18        0.67        7.94      5.42 o 
  -2   1  18      139.72      139.16      9.43 o 
  -1   1  18        0.67        1.99      2.54 o 
   0   1  18       10.89       16.85      3.56 o 
   1   1  18      168.24      152.61      8.78 o 
   2   1  18      165.49      140.01      8.45 o 
   3   1  18       59.93       56.64      7.71 o 
   4   1  18       16.18       19.91      5.07 o 
   5   1  18        4.26        4.79      4.60 o 
   6   1  18       25.82       22.64      7.54 o 
   7   1  18        2.41        1.53      4.65 o 
  -8   2  18       21.43       29.08      8.45 o 
  -7   2  18       88.94      113.94     16.83 o 
  -6   2  18       11.15       11.70      6.44 o 
  -5   2  18      124.37      125.79     16.42 o 
  -4   2  18      396.17      370.40     22.06 o 
  -3   2  18      182.15      201.02     16.06 o 
  -2   2  18       12.39       14.82      3.85 o 
  -1   2  18        0.87        2.33      2.47 o 
   0   2  18        8.82        7.46      2.89 o 
   1   2  18      322.60      339.01     14.44 o 
   2   2  18      233.49      213.87     12.04 o 
   3   2  18       91.97      114.50     10.68 o 
   4   2  18       98.03       89.41     11.43 o 
   5   2  18       13.02        8.50      3.79 o 
   6   2  18        0.05        0.50      5.47 o 
   7   2  18      327.99      339.95     22.74 o 
  -8   3  18        1.44        8.07      5.82 o 
  -7   3  18       86.46       99.09     15.74 o 
  -6   3  18       18.61       20.31     11.77 o 
  -5   3  18      170.40      164.47     18.31 o 
  -4   3  18       18.71       29.91     10.40 o 
  -3   3  18       82.60       85.20     15.05 o 
  -2   3  18      365.44      316.78     15.53 o 
  -1   3  18      362.36      323.92     16.92 o 
   0   3  18      249.67      230.01     16.55 o 
   1   3  18       71.50       62.58     10.60 o 
   2   3  18      394.64      351.22     31.74 o 
   3   3  18        0.37        0.86      4.05 o 
   4   3  18        0.22        3.26      4.05 o 
   5   3  18       37.46       44.44      9.65 o 
   6   3  18       11.82       10.95      9.30 o 
   7   3  18       20.38       13.14      7.66 o 
  -7   4  18        7.78        7.41      5.97 o 
  -6   4  18       19.67       25.67      7.93 o 
  -5   4  18       15.09       22.04      7.23 o 
  -4   4  18       15.69       17.51      6.54 o 
  -3   4  18      161.22      167.29     15.87 o 
  -2   4  18       17.10       21.81      5.39 o 
  -1   4  18      175.13      159.78     11.80 o 
   0   4  18        0.24        0.79      5.20 o 
   1   4  18      312.79      279.06     18.56 o 
   2   4  18      633.10      612.46     27.65 o 
   3   4  18       12.62       14.68      6.38 o 
   4   4  18      246.98      248.44     18.56 o 
   5   4  18        1.13        7.94      5.80 o 
   6   4  18        0.33        3.53      5.60 o 
   7   4  18        2.91        5.47      7.11 o 
  -7   5  18        3.21       15.70      7.08 o 
  -6   5  18       14.70       24.68      8.10 o 
  -5   5  18        7.57       13.14      6.19 o 
  -4   5  18      119.78      140.31     22.17 o 
  -3   5  18        2.98        7.94      3.99 o 
  -2   5  18       44.72       45.50      7.56 o 
  -1   5  18      180.01      152.62     16.63 o 
   0   5  18       23.09       25.72      7.54 o 
   1   5  18      229.30      235.58     17.61 o 
   2   5  18       22.89       24.30      7.15 o 
   3   5  18      171.80      163.88     18.08 o 
   4   5  18       19.28       31.35      8.41 o 
   5   5  18        1.57       -3.26      4.83 o 
   6   5  18       54.22       65.42     12.38 o 
   7   5  18       33.04       32.10      7.95 o 
  -7   6  18       77.28       96.29     17.79 o 
  -6   6  18       13.22       18.35      7.39 o 
  -5   6  18        0.25       -1.21      4.34 o 
  -4   6  18        9.52        9.22      5.21 o 
  -3   6  18       51.17       45.19      7.80 o 
  -2   6  18       45.37       44.80      9.33 o 
  -1   6  18       22.70       14.41      5.91 o 
   0   6  18        8.11       13.39      5.77 o 
   1   6  18        9.08        9.85      5.25 o 
   2   6  18       34.55       35.19      8.49 o 
   3   6  18       87.64       94.90     14.09 o 
   4   6  18        4.95       -0.34      5.37 o 
   5   6  18       17.67       24.52      8.70 o 
   6   6  18        3.22       -0.23      8.21 o 
  -6   7  18       14.07       28.02      9.58 o 
  -5   7  18        1.20       -2.55      4.44 o 
  -4   7  18        0.35        3.28      7.11 o 
  -3   7  18        8.21        8.21      5.13 o 
  -2   7  18       31.24       29.74      8.10 o 
  -1   7  18        7.01        5.47      4.83 o 
   0   7  18       43.60       57.19     11.02 o 
   1   7  18       47.56       41.33     10.06 o 
   2   7  18       77.20       93.45     20.52 o 
   3   7  18       75.17       90.37     14.90 o 
   4   7  18       62.70       59.84     12.93 o 
   5   7  18      127.00      133.43     32.29 o 
   6   7  18       10.53        5.45      7.93 o 
  -6   8  18       33.32       45.40     10.11 o 
  -5   8  18        2.06       13.14      7.11 o 
  -4   8  18       27.44       24.13      8.02 o 
  -3   8  18      146.89      139.80     17.99 o 
  -2   8  18        0.39        8.57      5.13 o 
  -1   8  18        0.05        0.82      4.45 o 
   0   8  18       38.45       51.29     10.84 o 
   1   8  18        4.28        3.02      4.73 o 
   2   8  18       22.93       39.55     10.60 o 
   3   8  18        0.89       -2.23      5.52 o 
   4   8  18        1.27       -0.17      6.76 o 
   5   8  18        3.25        1.67      7.32 o 
  -5   9  18       19.48       15.32      6.57 o 
  -4   9  18       17.45       29.08      8.65 o 
  -3   9  18        9.88       20.09      7.48 o 
  -2   9  18       15.42       17.01      6.13 o 
  -1   9  18       15.89       14.29      6.84 o 
   0   9  18       61.40       62.39     12.19 o 
   1   9  18        8.98       16.65      6.57 o 
   2   9  18       18.25       16.65      7.23 o 
   3   9  18        4.11        6.87      6.93 o 
   4   9  18       16.61       21.34      9.07 o 
  -4  10  18      162.65      158.18     15.64 o 
  -3  10  18        9.32        5.33      5.10 o 
  -2  10  18      100.84      104.64     14.17 o 
  -1  10  18       14.36       29.51      8.40 o 
   0  10  18       18.14       21.70      6.97 o 
   1  10  18       16.10       14.95     10.40 o 
   2  10  18       12.48       18.86      7.11 o 
   3  10  18        8.82        9.76      5.92 o 
  -1  11  18        0.22       -2.65      4.75 o 
   0  11  18       59.53       56.54     11.19 o 
   1  11  18        1.01        7.90      4.98 o 
  -7   0  19       16.93        8.21     11.49 o 
  -5   0  19       64.42       50.90     15.87 o 
  -3   0  19      876.82      839.56     45.43 o 
  -1   0  19       12.31       21.76      7.11 o 
   1   0  19      338.21      285.91     22.44 o 
   3   0  19      460.04      494.21     33.39 o 
   5   0  19      176.09      190.46     22.99 o 
   7   0  19        0.24        4.38      6.57 o 
  -8   1  19       16.23       25.05      7.48 o 
  -7   1  19       36.14       41.14      9.99 o 
  -6   1  19       51.52       57.92     12.93 o 
  -5   1  19       56.05       65.83     12.57 o 
  -4   1  19       11.21       16.86      7.15 o 
  -3   1  19        0.16        3.00      4.83 o 
  -2   1  19       51.44       31.50      5.18 o 
  -1   1  19        1.78        0.81      2.70 o 
   0   1  19        5.77        6.53      3.05 o 
   1   1  19       12.20       12.33      3.45 o 
   2   1  19      127.00      123.86     10.36 o 
   3   1  19      140.02      147.19     10.90 o 
   4   1  19      281.09      280.84     18.74 o 
   5   1  19      165.52      173.11     16.57 o 
   6   1  19       68.04       65.24     11.61 o 
   7   1  19       70.64       80.74     13.53 o 
  -8   2  19        1.21        4.05      4.96 o 
  -7   2  19      208.17      234.67     27.36 o 
  -6   2  19        0.40       -0.47      6.02 o 
  -5   2  19       10.23       14.44      6.93 o 
  -4   2  19      213.34      185.39     19.16 o 
  -3   2  19        8.25        9.78      5.77 o 
  -2   2  19      636.27      558.70     25.95 o 
  -1   2  19        4.45       -0.83      3.05 o 
   0   2  19       16.48       21.09      5.12 o 
   1   2  19       56.01       75.26     11.41 o 
   2   2  19      132.07      132.16     14.51 o 
   3   2  19       89.07       86.31     12.22 o 
   4   2  19      219.55      185.86     15.35 o 
   5   2  19        7.78       14.78      8.21 o 
   6   2  19       10.60        2.19      7.11 o 
   7   2  19        5.17       15.32      8.21 o 
  -7   3  19       21.94       32.27      8.80 o 
  -6   3  19      155.96      161.57     19.74 o 
  -5   3  19       40.04       49.69      9.97 o 
  -4   3  19       90.57       82.81     13.16 o 
  -3   3  19       66.49       77.21     10.08 o 
  -2   3  19      202.87      184.12     12.25 o 
  -1   3  19      139.99      159.26     11.72 o 
   0   3  19       37.53       41.71      9.09 o 
   1   3  19       65.01       65.64     10.98 o 
   2   3  19      113.97      107.53     14.30 o 
   3   3  19      378.64      347.87     21.19 o 
   4   3  19      175.80      183.22     19.70 o 
   5   3  19      292.56      285.22     25.18 o 
   6   3  19      241.19      259.42     29.01 o 
   7   3  19      157.28      146.68     25.18 o 
  -7   4  19       21.51       23.71      7.53 o 
  -6   4  19        4.86        7.99      7.39 o 
  -5   4  19        3.19        3.12      4.85 o 
  -4   4  19       13.60       20.96      6.54 o 
  -3   4  19      139.62      135.31     12.87 o 
  -2   4  19       39.28       44.37      7.48 o 
  -1   4  19      508.38      488.53     53.09 o 
   0   4  19       44.32       41.97      9.26 o 
   1   4  19      398.09      368.37     27.36 o 
   2   4  19      154.06      153.72     16.83 o 
   3   4  19        0.07        4.67      4.99 o 
   4   4  19        1.88        8.56      5.38 o 
   5   4  19       46.75       61.38     11.53 o 
   6   4  19        2.32        4.65      6.16 o 
  -7   5  19       10.76       20.35      8.76 o 
  -6   5  19       14.60       18.26      7.08 o 
  -5   5  19       29.94       55.01     11.04 o 
  -4   5  19       11.59       13.90      6.57 o 
  -3   5  19        1.95        5.78      3.58 o 
  -2   5  19       14.87        9.62      5.25 o 
  -1   5  19      168.33      160.69     21.62 o 
   0   5  19      138.59      144.60     16.69 o 
   1   5  19       23.09       16.15      6.58 o 
   2   5  19      138.33      145.98     17.19 o 
   3   5  19      166.62      154.18     17.97 o 
   4   5  19      277.12      249.57     27.09 o 
   5   5  19      295.25      277.70     26.27 o 
   6   5  19      174.91      148.58     19.34 o 
  -6   6  19        2.15        5.14      5.77 o 
  -5   6  19        5.74       15.03      6.31 o 
  -4   6  19      111.95      141.68     16.96 o 
  -3   6  19      177.71      168.97     18.53 o 
  -2   6  19      195.85      207.33     18.86 o 
  -1   6  19      100.71      114.89     15.87 o 
   0   6  19      373.38      328.63     21.86 o 
   1   6  19      280.48      318.84     23.26 o 
   2   6  19       80.70       75.80     12.77 o 
   3   6  19       74.30       67.56     13.41 o 
   4   6  19        5.51        6.78      6.17 o 
   5   6  19       63.85       58.35     13.14 o 
   6   6  19        0.64       13.20      6.28 o 
  -6   7  19       44.06       55.90     10.27 o 
  -5   7  19      228.68      246.42     20.11 o 
  -4   7  19       40.93       33.68      9.43 o 
  -3   7  19       18.30       20.61      6.97 o 
  -2   7  19       20.78       25.18      7.74 o 
  -1   7  19        5.00        6.57      5.52 o 
   0   7  19       46.27       46.25     11.22 o 
   1   7  19      156.48      139.60     17.99 o 
   2   7  19        0.59       -5.02      5.38 o 
   3   7  19      134.13      117.86     19.16 o 
   4   7  19      235.81      231.53     22.02 o 
   5   7  19       38.51       30.54     14.23 o 
  -5   8  19       48.33       78.81     18.61 o 
  -4   8  19       52.13       42.66     15.32 o 
  -3   8  19      170.19      195.71     19.16 o 
  -2   8  19       86.48      111.42     15.78 o 
  -1   8  19       78.81       93.69     16.69 o 
   0   8  19      225.18      225.39     21.62 o 
   1   8  19       44.32       51.45     11.61 o 
   2   8  19       86.51      117.51     17.36 o 
   3   8  19       69.78       74.26     14.51 o 
   4   8  19       14.09        9.67      8.26 o 
  -4   9  19       79.09       67.49     12.45 o 
  -3   9  19        6.35        7.16      6.84 o 
  -2   9  19       27.33       21.06      8.10 o 
  -1   9  19        4.43        8.74      5.87 o 
   0   9  19        7.67       14.37      6.68 o 
   1   9  19       66.21       67.10     12.75 o 
   2   9  19       28.61       31.15      9.86 o 
   3   9  19       10.22        7.77      8.28 o 
  -3  10  19       16.94       15.65      6.28 o 
  -2  10  19       18.65       24.00      6.80 o 
  -1  10  19       10.14       20.99      6.69 o 
   0  10  19       17.60       19.10      6.75 o 
   1  10  19       52.00       53.63     11.64 o 
   2  10  19      108.52      131.15     17.88 o 
  -6   0  20       13.87       13.68     11.49 o 
  -4   0  20       30.53       20.25     10.95 o 
  -2   0  20      172.23      160.25     23.26 o 
   0   0  20      297.57      304.88     18.14 o 
   2   0  20       50.87       84.06     11.44 o 
   4   0  20       33.33       27.36      9.85 o 
   6   0  20       90.96       88.66     20.25 o 
  -7   1  20      112.43      139.29     19.01 o 
  -6   1  20       89.80       86.33     15.74 o 
  -5   1  20      173.96      203.90     21.09 o 
  -4   1  20      124.13      131.54     24.35 o 
  -3   1  20        4.16        8.37      3.32 o 
  -2   1  20       83.52       79.98      8.12 o 
  -1   1  20       47.37       36.60      5.52 o 
   0   1  20      460.24      417.27     14.79 o 
   1   1  20       91.56       88.22      8.18 o 
   2   1  20      106.74      100.09     10.36 o 
   3   1  20        6.33       10.11      4.10 o 
   4   1  20       42.12       57.09     10.82 o 
   5   1  20        3.62        8.76      5.03 o 
   6   1  20       28.11       26.23      9.30 o 
   7   1  20       58.31       72.30     11.29 o 
  -7   2  20        0.46        7.57      6.68 o 
  -6   2  20       19.77       21.94      8.49 o 
  -5   2  20       12.17       21.47      8.10 o 
  -4   2  20      106.05      115.61     18.06 o 
  -3   2  20        0.19        1.11      3.83 o 
  -2   2  20       12.53       14.54      5.22 o 
  -1   2  20        5.99        7.53      4.08 o 
   0   2  20       73.54       66.84      8.58 o 
   1   2  20      329.91      349.72     20.50 o 
   2   2  20        4.61       10.98      5.52 o 
   3   2  20      147.61      159.53     16.43 o 
   4   2  20        0.68        3.72      5.47 o 
   5   2  20        1.13        7.66      6.57 o 
   6   2  20        4.06        5.47      8.21 o 
   7   2  20       42.68       52.54     14.23 o 
  -7   3  20       63.63       64.97     12.65 o 
  -6   3  20       82.68       95.18     15.48 o 
  -5   3  20      126.20      130.41     17.19 o 
  -4   3  20       34.56       37.95      9.58 o 
  -3   3  20       44.41       44.20      7.90 o 
  -2   3  20      106.76      107.29     11.32 o 
  -1   3  20      140.30      140.73     11.73 o 
   0   3  20       59.51       57.79     12.86 o 
   1   3  20       22.65       20.25      6.97 o 
   2   3  20       64.09       63.98     11.20 o 
   3   3  20        0.52        3.36      4.44 o 
   4   3  20       10.54       10.27      7.11 o 
   5   3  20      187.88      187.22     18.23 o 
   6   3  20        8.38        0.55      7.11 o 
  -7   4  20       10.60       19.21      7.76 o 
  -6   4  20        0.89        5.44      6.02 o 
  -5   4  20       19.60       17.10      8.76 o 
  -4   4  20        0.07        4.53      4.73 o 
  -3   4  20       96.12       96.37     12.24 o 
  -2   4  20        6.34       10.76      4.61 o 
  -1   4  20       44.60       42.84      9.73 o 
   0   4  20       22.94       24.19      7.66 o 
   1   4  20       17.65       19.70      6.84 o 
   2   4  20      877.12      815.93     33.66 o 
   3   4  20       16.69       21.89      7.48 o 
   4   4  20      208.27      190.93     18.14 o 
   5   4  20       26.12       46.49     10.60 o 
   6   4  20       10.37       14.78      8.76 o 
  -6   5  20       96.21      104.89     17.24 o 
  -5   5  20       64.74       73.20     12.77 o 
  -4   5  20       26.92       36.19      8.70 o 
  -3   5  20      112.49      128.12     13.01 o 
  -2   5  20       21.17       26.36      7.87 o 
  -1   5  20       60.54       49.91     10.36 o 
   0   5  20        5.51        2.74      4.64 o 
   1   5  20        0.35        2.96      4.55 o 
   2   5  20       64.88       79.33     13.31 o 
   3   5  20       36.42       38.12      9.82 o 
   4   5  20       74.39       86.62     14.03 o 
   5   5  20        0.80        1.86      6.17 o 
   6   5  20        6.02       13.60      7.08 o 
  -6   6  20        0.49       14.33      9.85 o 
  -5   6  20        6.78        8.21      5.46 o 
  -4   6  20        2.10       -2.28      3.96 o 
  -3   6  20       14.36       12.59      5.42 o 
  -2   6  20      158.70      148.79     17.97 o 
  -1   6  20       96.52       93.04     31.47 o 
   0   6  20        6.70       12.39      6.54 o 
   1   6  20      371.60      356.88     37.49 o 
   2   6  20       54.18       59.73     11.80 o 
   3   6  20      372.00      345.48     29.55 o 
   4   6  20        8.17        6.19      6.17 o 
   5   6  20       30.77       29.21      9.85 o 
  -5   7  20        0.56       10.95      7.11 o 
  -4   7  20      197.06      194.23     26.00 o 
  -3   7  20       32.04       52.27     15.05 o 
  -2   7  20       21.93       22.44      7.23 o 
  -1   7  20       29.87       36.92      9.07 o 
   0   7  20        6.60        5.58      6.05 o 
   1   7  20       56.47       62.09     13.14 o 
   2   7  20        1.26        1.20      5.65 o 
   3   7  20      106.56      113.37     17.36 o 
   4   7  20       14.75       23.90     10.26 o 
   5   7  20       11.21        9.21      8.31 o 
  -5   8  20        2.17        8.53      8.76 o 
  -4   8  20        0.91        6.02      5.77 o 
  -3   8  20      170.84      200.47     21.80 o 
  -2   8  20        0.55       -0.60      5.37 o 
  -1   8  20       39.86       44.54     10.43 o 
   0   8  20       85.05       72.12     13.01 o 
   1   8  20       35.90       33.40     11.49 o 
   2   8  20       19.22       29.12     10.04 o 
   3   8  20        0.03       -3.83      6.58 o 
   4   8  20        2.04        0.05      8.10 o 
  -3   9  20        8.10       14.90      7.94 o 
  -2   9  20       10.78       13.31      5.87 o 
  -1   9  20       16.05       31.26      8.55 o 
   0   9  20      122.33      103.39     16.06 o 
   1   9  20       44.51       44.66      9.92 o 
   2   9  20        6.30        4.97      7.93 o 
   3   9  20       21.08       31.11     10.98 o 
  -1  10  20        1.11       10.45      6.29 o 
   0  10  20       13.53       19.43      7.18 o 
   1  10  20        2.81        6.39      4.90 o 
  -7   0  21        0.03       -2.74     10.40 o 
  -5   0  21        8.88       15.32     10.40 o 
  -3   0  21       38.96       44.52     13.68 o 
  -1   0  21       77.25       59.16     10.12 o 
   1   0  21        7.47        4.93      4.26 o 
   3   0  21       39.11       61.30     15.87 o 
   5   0  21      125.33      148.32     25.18 o 
  -7   1  21        3.75       12.48      9.04 o 
  -6   1  21      123.65      141.97     19.93 o 
  -5   1  21       19.95       17.45      8.70 o 
  -4   1  21       40.23       32.86      9.65 o 
  -3   1  21        7.08        9.82      3.74 o 
  -2   1  21      119.83      127.07      9.78 o 
  -1   1  21      130.15      152.12     10.98 o 
   0   1  21      454.52      433.37     15.44 o 
   1   1  21       65.79       70.57      8.90 o 
   2   1  21        5.99        7.03      3.36 o 
   3   1  21      143.86      150.97     14.56 o 
   4   1  21      256.19      235.41     17.80 o 
   5   1  21       92.85      103.66     14.46 o 
   6   1  21       60.33       72.75     12.37 o 
  -7   2  21        0.54        1.97      5.87 o 
  -6   2  21        1.07       -0.55      6.70 o 
  -5   2  21       97.26      117.94     17.41 o 
  -4   2  21       17.81       17.16      7.54 o 
  -3   2  21       20.78       27.62      6.78 o 
  -2   2  21      152.64      157.28     12.94 o 
  -1   2  21        0.44        7.61      3.97 o 
   0   2  21        0.32       -1.92      3.87 o 
   1   2  21       10.24       14.81      5.99 o 
   2   2  21       67.15       73.46     11.83 o 
   3   2  21      116.79      121.16     15.25 o 
   4   2  21       43.42       61.84     16.97 o 
   5   2  21       52.47       59.11     16.97 o 
   6   2  21      111.75       97.42     21.34 o 
  -7   3  21        4.98        9.95      5.33 o 
  -6   3  21        0.18       -1.62      5.14 o 
  -5   3  21       13.11       20.80      8.90 o 
  -4   3  21       58.20       51.17     11.04 o 
  -3   3  21      324.67      325.68     25.42 o 
  -2   3  21        0.11        3.24      4.04 o 
  -1   3  21       92.42       99.70     14.26 o 
   0   3  21       17.00       13.12      5.99 o 
   1   3  21      128.07      118.59     15.25 o 
   2   3  21       77.43       85.60     13.31 o 
   3   3  21       94.62       89.52     13.70 o 
   4   3  21      167.00      174.24     18.74 o 
   5   3  21      107.47      126.43     24.08 o 
   6   3  21      100.21      106.18     22.44 o 
  -6   4  21        0.44        9.12      5.38 o 
  -5   4  21        0.63        5.34      6.05 o 
  -4   4  21        0.48       -0.16      5.25 o 
  -3   4  21      138.80      119.74     12.70 o 
  -2   4  21       73.33       63.13     11.44 o 
  -1   4  21      375.68      317.25     21.48 o 
   0   4  21       59.43       71.45     12.22 o 
   1   4  21       89.06       86.95     18.33 o 
   2   4  21      266.24      255.57     19.54 o 
   3   4  21       46.17       50.02     10.98 o 
   4   4  21       12.26        9.29      6.16 o 
   5   4  21       61.84       56.17     11.57 o 
   6   4  21       13.35       31.20     11.49 o 
  -6   5  21       82.28      102.49     15.19 o 
  -5   5  21        2.84        5.38      5.14 o 
  -4   5  21       50.99       55.24      8.76 o 
  -3   5  21        7.37       11.08      5.63 o 
  -2   5  21       57.91       64.73     12.15 o 
  -1   5  21       60.86       52.24     13.96 o 
   0   5  21        5.92       13.93      6.31 o 
   1   5  21       37.34       41.13      9.97 o 
   2   5  21       19.75       19.97      7.15 o 
   3   5  21       69.07       68.17     12.57 o 
   4   5  21       44.17       44.79     10.60 o 
   5   5  21       98.04       99.21     15.64 o 
  -5   6  21        1.10        1.51      5.63 o 
  -4   6  21       50.68       61.99     11.92 o 
  -3   6  21        0.15        6.29      5.03 o 
  -2   6  21       44.90       40.44      9.42 o 
  -1   6  21       21.81       39.00      9.73 o 
   0   6  21       29.98       20.39      7.62 o 
   1   6  21       91.26      112.52     16.20 o 
   2   6  21        0.77       -0.68      4.83 o 
   3   6  21       82.26       90.60     15.09 o 
   4   6  21       41.72       40.39     10.39 o 
   5   6  21        4.12        7.23      7.94 o 
  -5   7  21        8.80        6.61      4.99 o 
  -4   7  21       26.11       36.84      7.71 o 
  -3   7  21        7.05        9.44      4.83 o 
  -2   7  21       48.23       43.89      9.43 o 
  -1   7  21       14.73       14.26      6.55 o 
   0   7  21      174.65      180.57     20.68 o 
   1   7  21        0.16        2.85      5.38 o 
   2   7  21        5.17       -2.62      5.20 o 
   3   7  21       16.02       15.27      7.94 o 
   4   7  21       15.54       13.14      6.57 o 
  -4   8  21        1.06        2.72      5.21 o 
  -3   8  21       40.16       50.57     11.24 o 
  -2   8  21       48.30       52.14     12.31 o 
  -1   8  21        2.32        7.42      6.02 o 
   0   8  21       34.04       41.00     11.14 o 
   1   8  21       20.93       29.74     10.60 o 
   2   8  21       22.02       35.99     11.20 o 
   3   8  21        1.60        3.83      7.48 o 
  -2   9  21       44.01       51.15     10.98 o 
  -1   9  21        6.65       12.82      7.11 o 
   0   9  21       30.57       24.69      8.55 o 
   1   9  21       20.22       17.28      8.88 o 
   2   9  21        1.56        5.00      6.76 o 
  -6   0  22        7.52        5.47     12.04 o 
  -4   0  22       30.95       25.72     13.14 o 
  -2   0  22       25.10       37.60      8.65 o 
   0   0  22      124.58      162.02     27.36 o 
   2   0  22      240.10      292.80     26.82 o 
   4   0  22       11.78       14.23      8.21 o 
   6   0  22      113.17      131.35     23.53 o 
  -6   1  22       31.26       22.84     10.43 o 
  -5   1  22      112.81      124.37     18.31 o 
  -4   1  22       57.32       65.31     12.96 o 
  -3   1  22      189.65      184.66     15.30 o 
  -2   1  22        0.68        5.28      3.94 o 
  -1   1  22        4.77        7.89      4.07 o 
   0   1  22        0.39        5.94      3.77 o 
   1   1  22        9.08       12.57      5.99 o 
   2   1  22       62.89       67.51     11.20 o 
   3   1  22      129.23      126.43     22.99 o 
   4   1  22        4.17        3.28      7.66 o 
   5   1  22       23.80       35.03     12.04 o 
   6   1  22        1.63        9.30      7.66 o 
  -6   2  22       58.31       99.75     17.58 o 
  -5   2  22       15.14       11.49      8.68 o 
  -4   2  22        4.99       13.81      5.82 o 
  -3   2  22        0.66        2.87      3.71 o 
  -2   2  22        8.17       10.44      4.66 o 
  -1   2  22      248.96      246.74     14.62 o 
   0   2  22        5.89        8.44      5.60 o 
   1   2  22      410.57      396.27     22.83 o 
   2   2  22       34.50       35.64      8.02 o 
   3   2  22      252.24      239.97     18.35 o 
   4   2  22        0.77        0.55      6.02 o 
   5   2  22        2.22       11.49      8.76 o 
   6   2  22        0.00        1.64      6.02 o 
  -6   3  22      114.53      118.12     16.56 o 
  -5   3  22       13.36       13.50      8.55 o 
  -4   3  22      193.49      203.23     16.32 o 
  -3   3  22        0.01        3.55      4.55 o 
  -2   3  22      172.32      158.78     13.42 o 
  -1   3  22        3.40        7.11      7.94 o 
   0   3  22        8.72       13.14      6.76 o 
   1   3  22       54.73       54.77     10.82 o 
   2   3  22       35.50       46.37      9.82 o 
   3   3  22       28.89       20.21      7.54 o 
   4   3  22        9.40       15.35      9.30 o 
   5   3  22       30.86       42.69     13.14 o 
  -6   4  22       38.09       43.16     10.22 o 
  -5   4  22       10.51       17.36      7.23 o 
  -4   4  22       15.51       17.27      5.64 o 
  -3   4  22        4.03        7.01      4.90 o 
  -2   4  22      214.97      205.47     20.80 o 
  -1   4  22       29.03       21.79      7.59 o 
   0   4  22      573.95      541.06     28.43 o 
   1   4  22        1.10       -0.61      4.73 o 
   2   4  22      790.98      697.78     32.70 o 
   3   4  22       19.97       27.51      8.49 o 
   4   4  22       60.63       58.03     12.19 o 
   5   4  22        9.17       16.33      7.19 o 
  -5   5  22       48.71       58.13     13.09 o 
  -4   5  22       10.22       12.31      5.04 o 
  -3   5  22      127.54      129.49     17.75 o 
  -2   5  22        0.26       -1.97      4.55 o 
  -1   5  22        0.24        4.22      5.47 o 
   0   5  22        7.97        0.93      4.96 o 
   1   5  22       70.99       87.58     14.12 o 
   2   5  22       29.28       33.04      9.19 o 
   3   5  22        3.02        3.27      6.16 o 
   4   5  22      131.49      157.69     19.93 o 
   5   5  22        0.61        3.47      5.38 o 
  -5   6  22       25.14       25.77      6.17 o 
  -4   6  22        3.75        2.90      4.44 o 
  -3   6  22       19.73       12.86      5.80 o 
  -2   6  22      115.02       95.76     15.78 o 
  -1   6  22      105.44      100.11     15.64 o 
   0   6  22        1.85        3.87      7.39 o 
   1   6  22      334.40      318.77     23.22 o 
   2   6  22       92.47       82.22     14.69 o 
   3   6  22      109.23      105.13     19.98 o 
   4   6  22       16.37       25.65      8.50 o 
  -4   7  22       66.14       66.12     10.65 o 
  -3   7  22        4.65        2.06      4.05 o 
  -2   7  22        3.50       12.63      5.21 o 
  -1   7  22        0.88        2.97      5.65 o 
   0   7  22       16.82       22.36      7.69 o 
   1   7  22        1.20        3.11      5.60 o 
   2   7  22        9.20        7.99      5.87 o 
   3   7  22      126.33      138.85     18.77 o 
  -3   8  22        0.47        3.99      4.78 o 
  -2   8  22       23.55       27.21      7.46 o 
  -1   8  22        6.05        5.70      6.28 o 
   0   8  22       28.09       45.71     12.96 o 
   1   8  22        6.15        6.77      8.41 o 
   2   8  22       17.04       15.92     11.22 o 
  -5   0  23      100.83      111.10     25.18 o 
  -3   0  23       35.22       35.43      8.28 o 
  -1   0  23      172.40      155.13     14.56 o 
   1   0  23      121.38      126.34     15.08 o 
   3   0  23       41.67       56.92     14.78 o 
   5   0  23      271.51      288.97     28.46 o 
  -6   1  23       28.46       40.50     12.38 o 
  -5   1  23        1.71        2.86      9.58 o 
  -4   1  23      251.17      231.10     21.90 o 
  -3   1  23       51.88       66.27      9.95 o 
  -2   1  23      232.50      202.03     13.75 o 
  -1   1  23       43.85       43.71      8.00 o 
   0   1  23      208.77      207.11     13.46 o 
   1   1  23       18.48       29.78      7.93 o 
   2   1  23        2.07        0.09      4.83 o 
   3   1  23       11.02       19.16      9.30 o 
   4   1  23      208.75      192.65     24.08 o 
   5   1  23       49.76       47.62     13.14 o 
  -6   2  23       20.19       16.65     10.21 o 
  -5   2  23      127.50      150.74     20.68 o 
  -4   2  23       16.01       10.37      5.20 o 
  -3   2  23        3.68        9.35      4.82 o 
  -2   2  23        4.91        4.46      4.43 o 
  -1   2  23        0.12        4.88      4.36 o 
   0   2  23      141.05      142.09     16.75 o 
   1   2  23       93.82       80.18     12.77 o 
   2   2  23        0.50        3.02      4.44 o 
   3   2  23       15.52       20.80      9.30 o 
   4   2  23      103.12      110.55     21.89 o 
   5   2  23       10.64       18.61     10.40 o 
  -6   3  23        2.18        5.47     11.49 o 
  -5   3  23       33.09       32.12     11.76 o 
  -4   3  23        2.24        5.51      5.23 o 
  -3   3  23      346.24      323.59     18.32 o 
  -2   3  23       32.44       61.77     12.31 o 
  -1   3  23      289.53      298.46     21.24 o 
   0   3  23        1.41       -2.15      4.85 o 
   1   3  23      178.92      197.11     18.23 o 
   2   3  23        0.96        4.32      5.21 o 
   3   3  23       16.88       16.98      7.15 o 
   4   3  23       12.99        7.11      7.11 o 
   5   3  23        9.10       18.06      8.76 o 
  -5   4  23       19.53       33.41     10.21 o 
  -4   4  23       29.93       26.93      6.97 o 
  -3   4  23        0.21        9.65      6.17 o 
  -2   4  23       15.54       11.39      6.31 o 
  -1   4  23        0.12        6.40      5.65 o 
   0   4  23       84.57       74.55     12.89 o 
   1   4  23       22.75       24.90      8.13 o 
   2   4  23      218.84      193.70     20.89 o 
   3   4  23       83.99       77.08     14.50 o 
   4   4  23       47.36       51.12     11.18 o 
  -5   5  23        5.32       10.95      4.40 o 
  -4   5  23       30.62       34.90      8.31 o 
  -3   5  23       11.48       12.99      9.30 o 
  -2   5  23      360.28      354.92     37.22 o 
  -1   5  23       41.03       70.68     13.53 o 
   0   5  23       81.24       97.10     15.47 o 
   1   5  23        5.14        5.35      5.77 o 
   2   5  23       64.25       67.60     12.96 o 
   3   5  23       50.15       53.08     11.98 o 
   4   5  23        0.53        2.49      6.19 o 
  -4   6  23        1.34        4.93      7.39 o 
  -3   6  23        0.54       -2.49      4.60 o 
  -2   6  23        0.28        4.62      5.33 o 
  -1   6  23       80.70       78.89     14.12 o 
   0   6  23        0.05        3.10      5.65 o 
   1   6  23       33.06       49.37     11.04 o 
   2   6  23        0.19       -1.72      5.05 o 
   3   6  23      137.83      157.69     20.12 o 
  -3   7  23       44.22       53.34      9.26 o 
  -2   7  23       37.93       44.90      9.04 o 
  -1   7  23       42.04       44.58     15.87 o 
   0   7  23       60.02       65.68     13.14 o 
   1   7  23       39.28       43.00     10.83 o 
   2   7  23       34.21       43.64     10.60 o 
  -1   8  23       70.73       78.14     13.00 o 
   0   8  23       37.43       32.89     11.20 o 
   1   8  23       20.79       25.84      8.31 o 
  -4   0  24      244.40      247.38     30.65 o 
  -2   0  24        4.15        1.09      8.21 o 
   0   0  24      129.68      139.69     15.97 o 
   2   0  24      127.05      105.63     19.70 o 
  -5   1  24        8.99       20.34     12.31 o 
  -4   1  24        9.93       21.75      6.45 o 
  -3   1  24       52.59       49.47      8.90 o 
  -2   1  24       12.52        9.15      4.59 o 
  -1   1  24       10.33       17.97      5.25 o 
   0   1  24        1.00        2.29      5.21 o 
   1   1  24       30.96       28.29      8.48 o 
   2   1  24       34.69       32.29     12.04 o 
   3   1  24       66.16       70.05     18.06 o 
   4   1  24       11.62       24.08      9.85 o 
  -5   2  24      130.13      139.26     20.80 o 
  -4   2  24        6.74        9.35      5.58 o 
  -3   2  24       95.22       93.57     11.91 o 
  -2   2  24        1.21        5.58      4.45 o 
  -1   2  24      129.85      139.36     17.40 o 
   0   2  24       39.15       58.37     11.41 o 
   1   2  24      182.60      172.04     18.77 o 
   2   2  24        7.67       11.42      5.55 o 
   3   2  24      185.26      185.53     29.01 o 
   4   2  24       80.12       91.40     20.25 o 
  -5   3  24       19.67       21.96      7.44 o 
  -4   3  24       25.69       26.61      7.37 o 
  -3   3  24        1.17        8.12      5.17 o 
  -2   3  24       89.46       78.87     13.53 o 
  -1   3  24        5.99        2.13      5.37 o 
   0   3  24       29.68       28.86      8.65 o 
   1   3  24       58.25       66.91     12.49 o 
   2   3  24      232.54      228.02     20.08 o 
   3   3  24       37.30       51.44     11.98 o 
   4   3  24        2.72        9.30      6.57 o 
  -5   4  24        4.87        4.62      6.84 o 
  -4   4  24       88.71       89.92     13.04 o 
  -3   4  24        8.09       19.89      7.87 o 
  -2   4  24        1.53        4.32      5.14 o 
  -1   4  24        0.94        4.24      9.85 o 
   0   4  24      192.27      189.26     21.09 o 
   1   4  24       37.12       31.74      9.33 o 
   2   4  24      354.24      303.92     22.62 o 
   3   4  24        5.94       12.81      7.48 o 
   4   4  24       54.71       61.69     12.54 o 
  -4   5  24        2.87        2.53      5.63 o 
  -3   5  24       86.46      112.19     16.68 o 
  -2   5  24        0.01        2.05      5.28 o 
  -1   5  24      149.00      180.55     30.10 o 
   0   5  24      126.10      124.66     24.90 o 
   1   5  24      302.48      294.70     22.79 o 
   2   5  24      125.39      123.81     17.84 o 
   3   5  24       71.05       79.85     13.92 o 
  -3   6  24       30.02       35.94      8.94 o 
  -2   6  24       19.45       27.75      7.79 o 
  -1   6  24        3.84       10.62      6.57 o 
   0   6  24       32.13       33.34      8.94 o 
   1   6  24      281.80      272.01     23.12 o 
   2   6  24       35.01       34.72      9.61 o 
  -2   7  24      198.61      211.99     19.34 o 
  -1   7  24       14.80       14.94      6.55 o 
   0   7  24      171.59      156.73     19.70 o 
   1   7  24       41.10       37.15      9.01 o 
  -5   0  25       43.22       18.61     13.68 o 
  -3   0  25       95.82      120.41     25.18 o 
  -1   0  25       50.71       65.68     17.51 o 
  -5   1  25        0.93        3.62      4.63 o 
  -4   1  25       80.00       79.34     11.43 o 
  -3   1  25       44.09       46.77      8.48 o 
  -2   1  25      126.47      120.33     13.58 o 
  -1   1  25       38.72       41.74      8.10 o 
   0   1  25       36.59       46.99      9.59 o 
   1   1  25        0.71        3.72      5.14 o 
   2   1  25        8.50        2.19      6.57 o 
   3   1  25       35.96       41.05     13.14 o 
   4   1  25        6.70       14.78      7.66 o 
  -4   2  25       50.00       55.94     10.15 o 
  -3   2  25        2.57        3.87      5.10 o 
  -2   2  25       40.26       47.41      9.42 o 
  -1   2  25        2.30       11.52     13.68 o 
   0   2  25        2.54       15.32     11.77 o 
   1   2  25       15.23        7.26      6.05 o 
   2   2  25       64.72       48.40     11.29 o 
   3   2  25        0.08       13.14      8.76 o 
   4   2  25      262.74      296.09     30.10 o 
  -4   3  25        2.20        1.01      4.92 o 
  -3   3  25      152.17      139.23     18.14 o 
  -2   3  25       82.46      108.02     16.42 o 
  -1   3  25      168.93      172.78     20.12 o 
   0   3  25       21.94       29.85      8.70 o 
   1   3  25       31.17       51.45     11.02 o 
   2   3  25        3.96       10.48      6.57 o 
   3   3  25        5.64        8.76      7.66 o 
  -4   4  25        3.40        8.21      5.63 o 
  -3   4  25       33.40       28.73      8.91 o 
  -2   4  25       16.63       27.91     13.68 o 
  -1   4  25        0.87        6.92      6.17 o 
   0   4  25       33.95       27.57      9.85 o 
   1   4  25       33.99       28.69      9.31 o 
   2   4  25       14.56       19.70     11.49 o 
   3   4  25       58.29       68.51     13.01 o 
  -3   5  25       38.91       47.88      9.78 o 
  -2   5  25      210.55      199.55     22.58 o 
  -1   5  25        7.45        9.20      6.88 o 
   0   5  25       37.63       27.81      8.22 o 
   1   5  25        5.51       10.73      7.38 o 
   2   5  25      117.80      103.97     15.24 o 
  -2   6  25       29.08       41.32      8.37 o 
  -1   6  25       25.48       24.57      7.95 o 
   0   6  25       95.89      103.67     15.59 o 
   1   6  25        0.63        6.08      6.28 o 
  -4   0  26       83.49       67.32     21.34 o 
  -2   0  26       33.35       49.80     18.06 o 
  -4   1  26        0.95        0.31      8.31 o 
  -3   1  26        5.60        5.75      8.90 o 
  -2   1  26       39.89       40.41      8.47 o 
  -1   1  26       24.07       29.85      7.38 o 
   0   1  26       79.63       59.85     11.34 o 
   1   1  26      154.90      169.66     25.72 o 
   2   1  26      128.18      122.59     21.34 o 
   3   1  26      166.04      172.95     19.70 o 
  -3   2  26       15.75       12.95      6.01 o 
  -2   2  26       13.45       25.50      8.20 o 
  -1   2  26       78.73       85.17     14.32 o 
   0   2  26       37.50       32.17      9.58 o 
   1   2  26       46.05       44.12     10.60 o 
   2   2  26        7.00       14.23      8.21 o 
   3   2  26       32.40       36.12     12.59 o 
  -3   3  26        0.08        3.53      5.70 o 
  -2   3  26      137.92      145.13     19.25 o 
  -1   3  26       32.02       29.63      9.86 o 
   0   3  26      135.67      153.66     19.54 o 
   1   3  26       46.74       42.00      9.92 o 
   2   3  26      269.35      262.99     22.05 o 
  -2   4  26        0.00        7.46      5.82 o 
  -1   4  26       21.09       20.75     14.50 o 
   0   4  26      133.33      115.41     19.98 o 
   1   4  26       39.90       37.45      9.92 o 
   2   4  26       68.35       82.82     13.76 o 
  -1   5  26      167.52      192.44     19.13 o 
   0   5  26       61.18       79.45     14.26 o 
  -3   0  27       56.64       49.80     18.61 o 
  -1   0  27      171.81      232.05     33.39 o 
  -2   1  27      146.35      181.17     21.86 o 
  -1   1  27        4.77        8.21     13.68 o 
   0   1  27       22.85       10.40     13.14 o 
  -2   2  27       62.30       56.49     11.60 o 
  -1   2  27        1.30        3.73      6.57 o 
   0   2  27       20.73       15.69      6.85 o 
   1   2  27       12.56        2.06      6.02 o 
  -1   3  27       55.39       43.19      9.50 o 
   0   3  27       28.79       46.42     10.33 o 
                                                 
